# Supplementary material for: Development of the Urogenital Microbiota in Healthy Beagle Puppies: A Longitudinal Comparison with the Dam
Source: Life (Basel). 2026 May 19;16(5):841. doi: 10.3390/life16050841 (PMC13208289; doi:10.3390/life16050841)
Supplement: Supplementary file 1 [file life-16-00841-s001.zip]

Archive with 5 entries (4 files):
- Supplementary_files_life-4264378/
- Supplementary_files_life-4264378/Suppl.File2.Analysis.output.R.txt
- __MACOSX/Supplementary_files_life-4264378/._Suppl.File2.Analysis.output.R.txt
- Supplementary_files_life-4264378/Suppl.File1.Decontam.output.xlsx
- __MACOSX/Supplementary_files_life-4264378/._Suppl.File1.Decontam.output.xlsx
