# Supplementary material for: Development of the Urogenital Microbiota in Healthy Beagle Puppies: A Longitudinal Comparison with the Dam
Source: Life (Basel). 2026 May 19;16(5):841. doi: 10.3390/life16050841 (PMC13208289; doi:10.3390/life16050841)
Supplement: Supplementary file 1 [file life-16-00841-s001.zip › Supplementary_files_life-4264378/Suppl.File2.Analysis.output.R.txt]

library("vegan")
library("vegan3d")
library("rgl")
bg3d(col="white")
library(dplyr)

## by default analysis is done on the total table including the 2 possibles environmental contaminants
drops<-c("Weeksellaceae_ge","Enterobacterales_ge")
## analysis from .dec table are done without the the 2 possibles environmental contaminants

## Tables ##

# table Puppy
chiot.table <- read.delim("Table.chiot.R.txt", row.names=1) #Count table from mothur shared file modified to remove label and numOtus columns
chiot.env <- read.delim("Table.chiot.env.txt", row.names=1) # metadata

# table urine
urine.table <- read.delim("urine.chiot.R.txt", row.names=1) #Count table from mothur shared file modified to remove label and numOtus columns
urine.env <- read.delim("urine.chiot.env.txt", row.names=1) # metadata
urine.noZ.table <- read.delim("urine.chiot.noZ.R.txt", row.names=1) # for deseq2 use 

# table female
femelle.table <- read.delim("table.femelle.R.txt", row.names=1) #Count table from mothur shared file modified to remove label and numOtus columns
femelle.env <- read.delim("table.femelle.env.txt", row.names=1) # metadata
femelle.noZ.table <- read.delim("table.femelle.noZ.R.txt", row.names=1) # for deseq2 use 

# table male
male.table <- read.delim("table.male.R.txt", row.names=1) #Count table from mothur shared file modified to remove label and numOtus columns
male.table.dec <- male.table[,!(names(male.table) %in% drops)] # .dec table filtered for decontam true contaminants
male.env <- read.delim("table.male.env.txt", row.names=1) # metadata
male.bray<-vegdist(male.table)
male.bray.dec<-vegdist(male.table)
male.noZ.table <- read.delim("table.male.R.noZ.txt", row.names=1)

#table Female puppy
puppyfemelle.table <- read.delim("table.puppyfemelle.R.txt", row.names=1) #Count table from mothur shared file modified to remove label and numOtus columns
puppyfemelle.table.dec <- puppyfemelle.table[,!(names(puppyfemelle.table) %in% drops)] # .dec table filtered for decontam true contaminants
puppyfemelle.env <- read.delim("table.puppyfemelle.env.txt", row.names=1) # metadata

# Table female puppy Urine
puppyfemelle.urine.env<-filter(puppyfemelle.env, matrix == "Urine") # filter on condition
puppyfemelle.urine.env<-puppyfemelle.urine.env[order(row.names(puppyfemelle.urine.env)),] # replace to original order
puppyfemelle.urine<-row.names(puppyfemelle.urine.env) # list smaller samples set
puppyfemelle.urine.table<-puppyfemelle.table[puppyfemelle.urine,] # filter Data.table ! now has Zero value column
puppyfemelle.urine.table<-puppyfemelle.urine.table[colSums(puppyfemelle.urine.table) > 0 ] # now Zero value column removed
puppyfemelle.urine.table.dec <- puppyfemelle.urine.table[,!(names(puppyfemelle.urine.table) %in% drops)]
# Table female puppy Vagina
puppyfemelle.vagin.env<-filter(puppyfemelle.env, matrix == "Vagin") # filter on condition
puppyfemelle.vagin.env<-puppyfemelle.vagin.env[order(row.names(puppyfemelle.vagin.env)),]
puppyfemelle.vagin<-row.names(puppyfemelle.vagin.env) # list smaller samples set
puppyfemelle.vagin.table<-puppyfemelle.table[puppyfemelle.vagin,] # filter Data.table ! now has Zero value column
puppyfemelle.vagin.table<-puppyfemelle.vagin.table[colSums(puppyfemelle.vagin.table) > 0 ] # now Zero value column removed

# Bray-Curtis dissimilarity matrix Female puppy
puppyfemelle.urine.bray<-vegdist(puppyfemelle.urine.table)
puppyfemelle.urine.bray.dec<-vegdist(puppyfemelle.urine.table.dec)
puppyfemelle.vagin.bray<-vegdist(puppyfemelle.vagin.table)


#### Female microbiota Analysis ####

## NMDS Models Female puppies
# Bray-Curtis dissimilarity matrix Female puppy
puppyfemelle.bray<-vegdist(puppyfemelle.table)
puppyfemelle.bray.dec<-vegdist(puppyfemelle.table.dec)

puppyfemelle.mds<-metaMDS(puppyfemelle.bray, k=4)
Run 20 stress 0.1242283 
*** Best solution repeated 5 times

puppyfemelle.mds.dec<-metaMDS(puppyfemelle.bray.dec, k=4)
Run 20 stress 0.1185422 
... Procrustes: rmse 0.008483919  max resid 0.0508846 
*** Best solution repeated 11 times

## Beta-diversity analysis
# Female puppies - matrix effect
adonis2(puppyfemelle.bray ~ matrix, puppyfemelle.env, permutations = 999, sqrt.dist = TRUE)
Permutation test for adonis under reduced model
Permutation: free
Number of permutations: 999
adonis2(formula = puppyfemelle.bray ~ matrix, data = puppyfemelle.env, permutations = 999, sqrt.dist = TRUE)
Df SumOfSqs      R2      F Pr(>F)    
Model     1   2.2916 0.07743 5.6235  0.001 ***
  Residual 67  27.3032 0.92257                  
Total    68  29.5948 1.00000                  
---
  Signif. codes:  0 ‘***’ 0.001 ‘**’ 0.01 ‘*’ 0.05 ‘.’ 0.1 ‘ ’ 1
# Female puppies - matrix effect - .dec
adonis2(puppyfemelle.bray.dec ~ matrix, puppyfemelle.env, permutations = 999, sqrt.dist = TRUE)
Permutation test for adonis under reduced model
Permutation: free
Number of permutations: 999

adonis2(formula = puppyfemelle.bray.dec ~ matrix, data = puppyfemelle.env, permutations = 999, sqrt.dist = TRUE)
         Df SumOfSqs      R2      F Pr(>F)    
Model     1   2.2959 0.07753 5.6314  0.001 ***
Residual 67  27.3157 0.92247                  
Total    68  29.6116 1.00000                  
---
Signif. codes:  0 ‘***’ 0.001 ‘**’ 0.01 ‘*’ 0.05 ‘.’ 0.1 ‘ ’ 1

# Female puppies - Puberty effect /stratified for Matrix
adonis2(puppyfemelle.bray ~ Stade, puppyfemelle.env, permutations = 999, sqrt.dist = TRUE, strata = puppyfemelle.env$matrix )
Permutation test for adonis under reduced model
Blocks:  strata 
Permutation: free
Number of permutations: 999

adonis2(formula = puppyfemelle.bray ~ Stade, data = puppyfemelle.env, permutations = 999, sqrt.dist = TRUE, strata = puppyfemelle.env$matrix)
         Df SumOfSqs      R2      F Pr(>F)  
Model     1   0.6608 0.02233 1.5301  0.027 *
Residual 67  28.9340 0.97767                
Total    68  29.5948 1.00000                
---
Signif. codes:  0 ‘***’ 0.001 ‘**’ 0.01 ‘*’ 0.05 ‘.’ 0.1 ‘ ’ 1

# Female puppies - Puberty effect /stratified for Matrix .dec
adonis2(puppyfemelle.bray.dec ~ Stade, puppyfemelle.env, permutations = 999, sqrt.dist = TRUE, strata = puppyfemelle.env$matrix )
Permutation test for adonis under reduced model
Blocks:  strata 
Permutation: free
Number of permutations: 999

adonis2(formula = puppyfemelle.bray.dec ~ Stade, data = puppyfemelle.env, permutations = 999, sqrt.dist = TRUE, strata = puppyfemelle.env$matrix)
         Df SumOfSqs      R2      F Pr(>F)  
Model     1   0.6585 0.02224 1.5238  0.032 *
Residual 67  28.9531 0.97776                
Total    68  29.6116 1.00000                
---
Signif. codes:  0 ‘***’ 0.001 ‘**’ 0.01 ‘*’ 0.05 ‘.’ 0.1 ‘ ’ 1

# Female puppies - Puberty * Dog effect - Urine
adonis2(formula = puppyfemelle.urine.bray ~ Stade*Dog, data = puppyfemelle.urine.env, permutations = 999, sqrt.dist = TRUE, by="terms")
Permutation test for adonis under reduced model
Terms added sequentially (first to last)
Permutation: free
Number of permutations: 999

adonis2(formula = puppyfemelle.urine.bray ~ Stade * Dog, data = puppyfemelle.urine.env, permutations = 999, sqrt.dist = TRUE, by = "terms")
          Df SumOfSqs      R2      F Pr(>F)    
Stade      1   0.3460 0.02550 1.0736  0.290    
Dog        3   3.3322 0.24558 3.4463  0.001 ***
Stade:Dog  3   1.1887 0.08760 1.2294  0.146    
Residual  27   8.7019 0.64132                  
Total     34  13.5688 1.00000                  
---
Signif. codes:  0 ‘***’ 0.001 ‘**’ 0.01 ‘*’ 0.05 ‘.’ 0.1 ‘ ’ 1

adonis2(formula = puppyfemelle.urine.bray.dec ~ Stade*Dog, data = puppyfemelle.urine.env, permutations = 999, sqrt.dist = TRUE, by="terms")
Permutation test for adonis under reduced model
Terms added sequentially (first to last)
Permutation: free
Number of permutations: 999

adonis2(formula = puppyfemelle.urine.bray.dec ~ Stade * Dog, data = puppyfemelle.urine.env, permutations = 999, sqrt.dist = TRUE, by = "terms")
          Df SumOfSqs      R2      F Pr(>F)    
Stade      1   0.3442 0.02537 1.0685  0.310    
Dog        3   3.3348 0.24580 3.4508  0.001 ***
Stade:Dog  3   1.1908 0.08777 1.2322  0.151    
Residual  27   8.6976 0.64106                  
Total     34  13.5674 1.00000                  
---
Signif. codes:  0 ‘***’ 0.001 ‘**’ 0.01 ‘*’ 0.05 ‘.’ 0.1 ‘ ’ 1

# Female puppies - Puberty * Dog effect - Vagina
adonis2(formula = puppyfemelle.vagin.bray ~ Stade*Dog, data = puppyfemelle.vagin.env, permutations = 999, sqrt.dist = TRUE, by="terms")
Permutation test for adonis under reduced model
Terms added sequentially (first to last)
Permutation: free
Number of permutations: 999

adonis2(formula = puppyfemelle.vagin.bray ~ Stade * Dog, data = puppyfemelle.vagin.env, permutations = 999, sqrt.dist = TRUE, by = "terms")
          Df SumOfSqs      R2      F Pr(>F)   
Stade      1   0.9026 0.06572 2.3297  0.004 **
Dog        3   1.6985 0.12367 1.4612  0.021 * 
Stade:Dog  3   1.0596 0.07715 0.9116  0.657   
Residual  26  10.0737 0.73347                 
Total     33  13.7343 1.00000                 
---
Signif. codes:  0 ‘***’ 0.001 ‘**’ 0.01 ‘*’ 0.05 ‘.’ 0.1 ‘ ’ 1

# Pubere Female puppy - Cycle * Dog Effect

femelle.vagin.env<-filter(femelle.env, matrix == "Vagin") # filter on condition
femelle.vagin.env<-filter(femelle.vagin.env, Sex == "pubere")
femelle.vagin.env<-femelle.vagin.env[order(row.names(femelle.vagin.env)),]
femelle.vagin<-row.names(femelle.vagin.env) # list smaller samples set
femelle.vagin.table<-femelle.table[femelle.vagin,] # filter Data.table ! now has Zero value column
femelle.vagin.table<-femelle.vagin.table[colSums(femelle.vagin.table) > 0 ] # now Zero value column removed
femelle.vagin.bray<-vegdist(femelle.vagin.table)

adonis2(femelle.vagin.bray ~ Cycle_phase+Dog, data = femelle.vagin.env, permutations = 999, sqrt.dist = TRUE, by="terms")
Permutation test for adonis under reduced model
Terms added sequentially (first to last)
Permutation: free
Number of permutations: 999

adonis2(formula = femelle.vagin.bray ~ Cycle_phase + Dog, data = femelle.vagin.env, permutations = 999, sqrt.dist = TRUE, by = "terms")
            Df SumOfSqs      R2      F Pr(>F)    
Cycle_phase  3   3.5063 0.18499 3.7437  0.001 ***
Dog         14   4.8326 0.25497 1.1057  0.147    
Residual    34  10.6148 0.56004                  
Total       51  18.9537 1.00000                  
---
Signif. codes:  0 ‘***’ 0.001 ‘**’ 0.01 ‘*’ 0.05 ‘.’ 0.1 ‘ ’ 1

# Pairwise post-hoc test on Pubere Female puppy - Cycle * Dog Effect
library(pairwiseAdonis)
pairwise.adonis2(femelle.vagin.bray ~ Cycle_phase, data = femelle.vagin.env, nperm = 999)
$parent_call
[1] "femelle.vagin.bray ~ Cycle_phase , strata = Null , permutations 999"

$Prooestrus_vs_Oestrus
Df SumOfSqs      R2      F Pr(>F)
Cycle_phase  1   0.2803 0.05765 1.6517  0.106
Residual    27   4.5815 0.94235              
Total       28   4.8618 1.00000              

$Prooestrus_vs_Anoestrus
Df SumOfSqs      R2      F Pr(>F)    
Cycle_phase  1   1.9502 0.25855 8.0204  0.001 ***
  Residual    23   5.5927 0.74145                  
Total       24   7.5429 1.00000                  
---
  Signif. codes:  0 ‘***’ 0.001 ‘**’ 0.01 ‘*’ 0.05 ‘.’ 0.1 ‘ ’ 1

$Prooestrus_vs_Dioestrus
Df SumOfSqs      R2      F Pr(>F)    
Cycle_phase  1   1.4412 0.19005 5.6313  0.001 ***
  Residual    24   6.1424 0.80995                  
Total       25   7.5836 1.00000                  
---
  Signif. codes:  0 ‘***’ 0.001 ‘**’ 0.01 ‘*’ 0.05 ‘.’ 0.1 ‘ ’ 1

$Oestrus_vs_Anoestrus
Df SumOfSqs      R2      F Pr(>F)    
Cycle_phase  1   2.4266 0.32631 11.625  0.001 ***
  Residual    24   5.0098 0.67369                  
Total       25   7.4363 1.00000                  
---
  Signif. codes:  0 ‘***’ 0.001 ‘**’ 0.01 ‘*’ 0.05 ‘.’ 0.1 ‘ ’ 1

$Oestrus_vs_Dioestrus
Df SumOfSqs      R2      F Pr(>F)    
Cycle_phase  1   1.8410 0.24877 8.2787  0.001 ***
  Residual    25   5.5595 0.75123                  
Total       26   7.4005 1.00000                  
---
  Signif. codes:  0 ‘***’ 0.001 ‘**’ 0.01 ‘*’ 0.05 ‘.’ 0.1 ‘ ’ 1

$Anoestrus_vs_Dioestrus
Df SumOfSqs      R2      F Pr(>F)
Cycle_phase  1   0.3779 0.05438 1.2077  0.235
Residual    21   6.5707 0.94562              
Total       22   6.9485 1.00000              

attr(,"class")
[1] "pwadstrata" "list"     


## Beta-dispersion analysis
# Female puppies - Matrix
puppyfemelle.betadisp<-betadisper(puppyfemelle.bray, puppyfemelle.env$matrix, type = c("median","centroid"), bias.adjust = FALSE,sqrt.dist = FALSE, add = FALSE)
anova(puppyfemelle.betadisp)
Analysis of Variance Table

Response: Distances
          Df   Sum Sq   Mean Sq F value Pr(>F)
Groups     1 0.002448 0.0024477  1.0083 0.3189
Residuals 67 0.162638 0.0024274 

puppyfemelle.betadisp.dec<-betadisper(puppyfemelle.bray, puppyfemelle.env$matrix, type = c("median","centroid"), bias.adjust = FALSE,sqrt.dist = TRUE, add = FALSE)
anova(puppyfemelle.betadisp.dec)
Analysis of Variance Table

Response: Distances
          Df   Sum Sq   Mean Sq F value Pr(>F)
Groups     1 0.002448 0.0024477  1.0083 0.3189
Residuals 67 0.162638 0.0024274               
# Female puppies - puberty status

puppyfemelle.urine.betadisp<-betadisper(puppyfemelle.urine.bray, puppyfemelle.urine.env$Stade, type = c("median","centroid"), bias.adjust = FALSE,sqrt.dist = FALSE, add = FALSE)
anova(puppyfemelle.urine.betadisp)
Analysis of Variance Table

Response: Distances
          Df   Sum Sq   Mean Sq F value Pr(>F)
Groups     1 0.000814 0.0008140  0.2162  0.645
Residuals 33 0.124221 0.0037643    

puppyfemelle.urine.betadisp.dec<-betadisper(puppyfemelle.urine.bray.dec, puppyfemelle.urine.env$Stade, type = c("median","centroid"), bias.adjust = FALSE,sqrt.dist = FALSE, add = FALSE)
anova(puppyfemelle.urine.betadisp.dec)
Analysis of Variance Table

Response: Distances
          Df   Sum Sq   Mean Sq F value Pr(>F)
Groups     1 0.000812 0.0008121  0.2149  0.646
Residuals 33 0.124685 0.0037783

puppyfemelle.vagin.betadisp<-betadisper(puppyfemelle.vagin.bray, puppyfemelle.vagin.env$Stade, type = c("median","centroid"), bias.adjust = FALSE,sqrt.dist = FALSE, add = FALSE)
anova(puppyfemelle.vagin.betadisp)
Analysis of Variance Table

Response: Distances
          Df   Sum Sq   Mean Sq F value Pr(>F)
Groups     1 0.000274 0.0002737  0.0303  0.863
Residuals 32 0.289433 0.0090448    


### time effect on prepubere Female puppies - constrained analysis
puppyfemelle.pre.urine.env<-filter(puppyfemelle.urine.env, Stade == "pre") # filter on condition
puppyfemelle.pre.vagin.env<-filter(puppyfemelle.vagin.env, Stade == "pre") # filter on condition
puppyfemelle.pre.urine.env<-puppyfemelle.pre.urine.env[order(row.names(puppyfemelle.pre.urine.env)),]
puppyfemelle.pre.vagin.env<-puppyfemelle.pre.vagin.env[order(row.names(puppyfemelle.pre.vagin.env)),] #order on row.names
puppyfemelle.pre.urine<-row.names(puppyfemelle.pre.urine.env) # list smaller samples set
puppyfemelle.pre.vagin<-row.names(puppyfemelle.pre.vagin.env) # list smaller samples set

puppyfemelle.pre.urine.table<-puppyfemelle.urine.table[puppyfemelle.pre.urine,] # filter Data.table ! now has Zero value column
puppyfemelle.pre.urine.table<-puppyfemelle.pre.urine.table[colSums(puppyfemelle.pre.urine.table) > 0 ] # now Zero value column removed
puppyfemelle.pre.urine.table.dec <- puppyfemelle.pre.urine.table[,!(names(puppyfemelle.pre.urine.table) %in% drops)]

puppyfemelle.pre.vagin.table<-puppyfemelle.vagin.table[puppyfemelle.pre.vagin,] # filter Data.table ! now has Zero value column
puppyfemelle.pre.vagin.table<-puppyfemelle.pre.vagin.table[colSums(puppyfemelle.pre.vagin.table) > 0 ] # now Zero value column removed

puppyfemelle.pre.urine.bray<-vegdist(puppyfemelle.pre.urine.table)
puppyfemelle.pre.urine.bray.dec<-vegdist(puppyfemelle.pre.urine.table.dec)
puppyfemelle.pre.vagin.bray<-vegdist(puppyfemelle.pre.vagin.table)

## dbRDA model - Vagina - Time effect/dog - Female puppies
# constrained Model with Condition(Dog)
Data.test.dbrda<-dbrda(vegdist(puppyfemelle.pre.vagin.table) ~ Time+ Condition(Dog), puppyfemelle.pre.vagin.env, sqrt.dist = TRUE)
Call: dbrda(formula = vegdist(puppyfemelle.pre.vagin.table) ~ Time + Condition(Dog), data =
              puppyfemelle.pre.vagin.env, sqrt.dist = TRUE)

              Inertia Proportion Rank
Total          6.7774     1.0000     
Conditional    1.6793     0.2478    3
Constrained    2.0765     0.3064    4
Unconstrained  3.0215     0.4458   10
Inertia is Bray distance 

Eigenvalues for constrained axes:
  dbRDA1 dbRDA2 dbRDA3 dbRDA4 
1.0475 0.4737 0.3267 0.2287 

Eigenvalues for unconstrained axes:
  MDS1   MDS2   MDS3   MDS4   MDS5   MDS6   MDS7   MDS8   MDS9  MDS10 
0.6572 0.5771 0.3621 0.3114 0.2966 0.2124 0.1960 0.1609 0.1525 0.0954 
# Statistical evaluation of the constrained Model with Condition(Dog)
anova.cca(Data.test.dbrda, by="axis", step=100)
Permutation test for dbrda under reduced model
Forward tests for axes
Permutation: free
Number of permutations: 999

Model: dbrda(formula = vegdist(puppyfemelle.pre.vagin.table) ~ Time + Condition(Dog), data = puppyfemelle.pre.vagin.env, sqrt.dist = TRUE)
Df SumOfSqs      F Pr(>F)  
dbRDA1    1  1.04751 3.4668  0.025 *
  dbRDA2    1  0.47369 1.5677  0.388  
dbRDA3    1  0.32667 1.0812  0.716  
dbRDA4    1  0.22867 0.7568  0.739  
Residual 10  3.02152                
---
  Signif. codes:  0 ‘***’ 0.001 ‘**’ 0.01 ‘*’ 0.05 ‘.’ 0.1 ‘ ’ 1

anova.cca(Data.test.dbrda, by="terms", step=100)
Permutation test for dbrda under reduced model
Terms added sequentially (first to last)
Permutation: free
Number of permutations: 999

Model: dbrda(formula = vegdist(puppyfemelle.pre.vagin.table) ~ Time + Condition(Dog), data = puppyfemelle.pre.vagin.env, sqrt.dist = TRUE)
Df SumOfSqs      F Pr(>F)   
Time      4   2.0765 1.7181  0.003 **
  Residual 10   3.0215                 
---
  Signif. codes:  0 ‘***’ 0.001 ‘**’ 0.01 ‘*’ 0.05 ‘.’ 0.1 ‘ ’ 1

## dbRDA model - Urine - Time effect/dog - Female puppies
# constrained Model with Condition(Dog)
Data.urine.dbrda<-dbrda(vegdist(puppyfemelle.pre.urine.table) ~ Time+ Condition(Dog), puppyfemelle.pre.urine.env, sqrt.dist = TRUE)
Call: dbrda(formula = vegdist(puppyfemelle.pre.urine.table) ~ Time + Condition(Dog), data =
              puppyfemelle.pre.urine.env, sqrt.dist = TRUE)

              Inertia Proportion Rank
Total          7.6790     1.0000     
Conditional    2.2693     0.2955    3
Constrained    1.8873     0.2458    5
Unconstrained  3.5224     0.4587   11
Inertia is Bray distance 

Eigenvalues for constrained axes:
  dbRDA1 dbRDA2 dbRDA3 dbRDA4 dbRDA5 
0.6210 0.4328 0.3518 0.3009 0.1807 

Eigenvalues for unconstrained axes:
  MDS1   MDS2   MDS3   MDS4   MDS5   MDS6   MDS7   MDS8   MDS9  MDS10  MDS11 
0.9472 0.5015 0.3931 0.3412 0.3167 0.2698 0.2545 0.2062 0.1619 0.0845 0.0458 

# Statistical evaluation of the constrained Model with Condition(Dog)
anova.cca(Data.urine.dbrda, by="axis", step=100)
Permutation test for dbrda under reduced model
Forward tests for axes
Permutation: free
Number of permutations: 999

Model: dbrda(formula = vegdist(puppyfemelle.pre.urine.table) ~ Time + Condition(Dog), data = puppyfemelle.pre.urine.env, sqrt.dist = TRUE)
Df SumOfSqs      F Pr(>F)
dbRDA1    1   0.6210 1.9394  0.340
dbRDA2    1   0.4328 1.3516  0.804
dbRDA3    1   0.3518 1.0987  0.878
dbRDA4    1   0.3009 0.9398  0.847
dbRDA5    1   0.1807 0.5642  0.879
Residual 11   3.5224              

anova.cca(Data.urine.dbrda, by="terms", step=100)
Permutation test for dbrda under reduced model
Terms added sequentially (first to last)
Permutation: free
Number of permutations: 999

Model: dbrda(formula = vegdist(puppyfemelle.pre.urine.table) ~ Time + Condition(Dog), data = puppyfemelle.pre.urine.env, sqrt.dist = TRUE)
Df SumOfSqs      F Pr(>F)
Time      5   1.8873 1.1787  0.152
Residual 11   3.5224 

# constrained Model with Condition(Dog) .dec table
Data.urine.dbrda.dec<-dbrda(vegdist(puppyfemelle.pre.urine.table.dec) ~ Time+ Condition(Dog), puppyfemelle.pre.urine.env, sqrt.dist = TRUE)
Call: dbrda(formula = vegdist(puppyfemelle.pre.urine.table.dec) ~
Time + Condition(Dog), data = puppyfemelle.pre.urine.env, sqrt.dist
= TRUE)

              Inertia Proportion Rank
Total          7.6790     1.0000     
Conditional    2.2621     0.2946    3
Constrained    1.8900     0.2461    5
Unconstrained  3.5270     0.4593   11

Inertia is Bray distance

Eigenvalues for constrained axes:
dbRDA1 dbRDA2 dbRDA3 dbRDA4 dbRDA5 
0.6228 0.4330 0.3523 0.3015 0.1803 

Eigenvalues for unconstrained axes:
  MDS1   MDS2   MDS3   MDS4   MDS5   MDS6   MDS7   MDS8   MDS9  MDS10 
0.9476 0.5036 0.3951 0.3426 0.3167 0.2696 0.2544 0.2064 0.1612 0.0840 
 MDS11 
0.0458 
# Statistical evaluation of the constrained Model with Condition(Dog)
anova.cca(Data.urine.dbrda.dec, by="axis", step=100)
Permutation test for dbrda under reduced model
Forward tests for axes
Permutation: free
Number of permutations: 999

Model: dbrda(formula = vegdist(puppyfemelle.pre.urine.table.dec) ~ Time + Condition(Dog), data = puppyfemelle.pre.urine.env, sqrt.dist = TRUE)
         Df SumOfSqs      F Pr(>F)
dbRDA1    1   0.6228 1.9424  0.273
dbRDA2    1   0.4330 1.4733  0.609
dbRDA3    1   0.3523 1.2985  0.648
dbRDA4    1   0.3015 1.1966  0.648
dbRDA5    1   0.1803 0.7670  0.723
Residual 11   3.5270   

anova.cca(Data.urine.dbrda.dec, by="terms", step=100)
Permutation test for dbrda under reduced model
Terms added sequentially (first to last)
Permutation: free
Number of permutations: 999

Model: dbrda(formula = vegdist(puppyfemelle.pre.urine.table.dec) ~ Time + Condition(Dog), data = puppyfemelle.pre.urine.env, sqrt.dist = TRUE)
         Df SumOfSqs      F Pr(>F)
Time      5    1.890 1.1789  0.144
Residual 11    3.527

## Differential abundance analysis - Female puppies
library(DESeq2)
# Vagina - Puberty Effect  contrast= c("Stade", "pubere", "pre")
puppyfemelle.vagin.t<-t(puppyfemelle.vagin.table)
puppyfemelle.vagin.dds<-DESeqDataSetFromMatrix(countData=puppyfemelle.vagin.t, colData=puppyfemelle.vagin.env, design = ~ Stade)
puppyfemelle.vagin.dds<-DESeq(puppyfemelle.vagin.dds)
puppyfemelle.vagin.res<-results(puppyfemelle.vagin.dds, contrast= c("Stade", "pubere", "pre"), alpha=0.05)
puppyfemelle.vagin.resOrd<-puppyfemelle.vagin.res[order(puppyfemelle.vagin.res$pvalue),]

## Differential abundance analysis - Female puppies - Mixed effect with time using Linda
library("MicrobiomeStat")
puppyfemelle.vagin.t<-t(puppyfemelle.vagin.table)
puppyfemelle.urine.t<-t(puppyfemelle.urine.table.dec)
#test Linda using stratification by dog formula = '~Time+(1|Dog)'
puppyfemelle.urine.timeDog.linda<-linda(puppyfemelle.urine.t, puppyfemelle.urine.env, formula = '~Time+(1|Dog)', alpha = 0.05, p.adj.method = "BH", prev.filter = 0.05, is.winsor = TRUE, outlier.pct = 0.03)
185  features are filtered!
  The filtered data has  35  samples and  215  features will be tested!
  Imputation approach is used.
Fit linear mixed effects models ...
Completed.
linda.plot(puppyfemelle.urine.timeDog.linda, puppyfemelle.urine.env$Time, titles=c('female puppy urine Time Effect - Mixed effect |dog'), alpha = 0.1, lfc.cut = 1, legend = TRUE, width = 11, height = 8 )
puppyfemelle.vagin.timeDog.linda<-linda(puppyfemelle.vagin.t, puppyfemelle.vagin.env, formula = '~Time+(1|Dog)', alpha = 0.05, p.adj.method = "BH", prev.filter = 0.05, is.winsor = TRUE, outlier.pct = 0.03)
180  features are filtered!
The filtered data has  34  samples and  237  features will be tested!
Pseudo-count approach is used.
Fit linear mixed effects models ...
Completed.
linda.plot(puppyfemelle.vagin.timeDog.linda, puppyfemelle.vagin.env$Time, titles=c('female puppy Vagina Time Effect - Mixed effect |dog'), alpha = 0.1, lfc.cut = 1, legend = TRUE, width = 11, height = 8 )


#### Male microbiota Analysis ####

## split table in urine and prostate tables
male.urine.env<-filter(male.env, matrix == "Urine") # filter on condition
male.prostate.env<-filter(male.env, matrix == "Prostate") # filter on condition
male.urine.env<-male.urine.env[order(row.names(male.urine.env)),] # replace to original order
male.prostate.env<-male.prostate.env[order(row.names(male.prostate.env)),]
male.urine<-row.names(male.urine.env) # list smaller samples set
male.prostate<-row.names(male.prostate.env) # list smaller samples set

male.urine.table<-male.table[male.urine,] # filter Data.table ! now has Zero value column
male.urine.table<-male.urine.table[colSums(male.urine.table) > 0 ] # now Zero value column removed
male.urine.table.dec <- male.urine.table[,!(names(male.urine.table) %in% drops)]

male.prostate.table<-male.table[male.prostate,] # filter Data.table ! now has Zero value column
male.prostate.table<-male.prostate.table[colSums(male.prostate.table) > 0 ] # now Zero value column removed
male.prostate.table.dec <- male.prostate.table[,!(names(male.prostate.table) %in% drops)]

# Bray-Curtis matrices
male.urine.bray<-vegdist(male.urine.table)
male.prostate.bray<-vegdist(male.prostate.table)
male.urine.bray.dec<-vegdist(male.urine.table.dec)
male.prostate.bray.dec<-vegdist(male.prostate.table.dec)

## NMDS Models male puppies
puppymale.mds<-metaMDS(male.bray, k=4)
Run 20 stress 0.0973207 
*** Best solution repeated 1 times

puppymale.mds.dec<-metaMDS(male.bray.dec, k=4)
Run 20 stress 0.09678132

## Beta-diversity analysis
# Male puppies - matrix effect
adonis2(male.bray ~ matrix, male.env, permutations = 999, sqrt.dist = TRUE)
Permutation test for adonis under reduced model
Terms added sequentially (first to last)
Permutation: free
Number of permutations: 999

adonis2(formula = male.bray ~ matrix, data = male.env, permutations = 999, sqrt.dist = TRUE)
Df SumOfSqs      R2      F Pr(>F)    
matrix    1    4.785 0.12291 12.752  0.001 ***
  Residual 91   34.145 0.87709                  
Total    92   38.930 1.00000                  
---
  Signif. codes:  0 ‘***’ 0.001 ‘**’ 0.01 ‘*’ 0.05 ‘.’ 0.1 ‘ ’ 1

adonis2(male.bray.dec ~ matrix, male.env, permutations = 999, sqrt.dist = TRUE)
Permutation test for adonis under reduced model
Permutation: free
Number of permutations: 999

adonis2(formula = male.bray.dec ~ matrix, data = male.env, permutations = 999, sqrt.dist = TRUE)
         Df SumOfSqs      R2      F Pr(>F)    
Model     1    4.785 0.12291 12.752  0.001 ***
Residual 91   34.145 0.87709                  
Total    92   38.930 1.00000                  
---
Signif. codes:  0 ‘***’ 0.001 ‘**’ 0.01 ‘*’ 0.05 ‘.’ 0.1 ‘ ’ 1

## dbRDA model - Urine - Time effect/dog - male puppies
# constrained Model with Condition(Dog)
male.urine.dbrda<-dbrda(male.urine.bray ~ Time+ Condition(Dog), male.urine.env, sqrt.dist = TRUE)
Call: dbrda(formula = male.urine.bray ~ Time + Condition(Dog), data = male.urine.env, sqrt.dist = TRUE)

Inertia Proportion Rank
Total         17.53977    1.00000     
Conditional    1.89071    0.10780    5
Constrained    0.67098    0.03825    1
Unconstrained 14.97808    0.85395   40
Inertia is Bray distance 

Eigenvalues for constrained axes:
  dbRDA1 
0.671 

Eigenvalues for unconstrained axes:
  MDS1   MDS2   MDS3   MDS4   MDS5   MDS6   MDS7   MDS8 
1.1198 0.9573 0.8298 0.6794 0.6054 0.5675 0.5423 0.4974 
(Showing 8 of 40 unconstrained eigenvalues)
# Statistical evaluation of the constrained Model with Condition(Dog)
anova.cca(male.urine.dbrda, by="axis", step=100)
Permutation test for dbrda under reduced model
Forward tests for axes
Permutation: free
Number of permutations: 999

Model: dbrda(formula = male.urine.bray ~ Time + Condition(Dog), data = male.urine.env, sqrt.dist = TRUE)
Df SumOfSqs      F Pr(>F)    
dbRDA1    1    0.671 1.7919  0.001 ***
  Residual 40   14.978                  
---
  Signif. codes:  0 ‘***’ 0.001 ‘**’ 0.01 ‘*’ 0.05 ‘.’ 0.1 ‘ ’ 1

anova.cca(male.urine.dbrda, by="terms", step=100)
Permutation test for dbrda under reduced model
Terms added sequentially (first to last)
Permutation: free
Number of permutations: 999

Model: dbrda(formula = male.urine.bray ~ Time + Condition(Dog), data = male.urine.env, sqrt.dist = TRUE)
Df SumOfSqs      F Pr(>F)    
Time      1    0.671 1.7919  0.001 ***
  Residual 40   14.978                  
---
  Signif. codes:  0 ‘***’ 0.001 ‘**’ 0.01 ‘*’ 0.05 ‘.’ 0.1 ‘ ’ 1

# constrained Model with Condition(Dog) .dec table
Call: dbrda(formula = male.urine.bray.dec ~ Time + Condition(Dog),
data = male.urine.env, sqrt.dist = TRUE)

              Inertia Proportion Rank
Total         17.6045     1.0000     
Conditional    1.8984     0.1078    5
Constrained    0.6725     0.0382    1
Unconstrained 15.0337     0.8540   40

Inertia is Bray distance

Eigenvalues for constrained axes:
dbRDA1 
0.6725 

Eigenvalues for unconstrained axes:
  MDS1   MDS2   MDS3   MDS4   MDS5   MDS6   MDS7   MDS8 
1.1133 0.9598 0.8369 0.6835 0.6076 0.5727 0.5385 0.4982 
(Showing 8 of 40 unconstrained eigenvalues)
# Statistical evaluation of the constrained Model with Condition(Dog)
anova.cca(male.urine.dbrda.dec, by="terms", step=100)
Permutation test for dbrda under reduced model
Terms added sequentially (first to last)
Permutation: free
Number of permutations: 999

Model: dbrda(formula = male.urine.bray.dec ~ Time + Condition(Dog), data = male.urine.env, sqrt.dist = TRUE)
         Df SumOfSqs      F Pr(>F)    
Time      1   0.6725 1.7893  0.001 ***
Residual 40  15.0337                  
---
Signif. codes:  0 ‘***’ 0.001 ‘**’ 0.01 ‘*’ 0.05 ‘.’ 0.1 ‘ ’ 1
anova.cca(male.urine.dbrda.dec, by="axis", step=100)
Permutation test for dbrda under reduced model
Forward tests for axes
Permutation: free
Number of permutations: 999

Model: dbrda(formula = male.urine.bray.dec ~ Time + Condition(Dog), data = male.urine.env, sqrt.dist = TRUE)
         Df SumOfSqs      F Pr(>F)    
dbRDA1    1   0.6725 1.7893  0.001 ***
Residual 40  15.0337                  
---
Signif. codes:  0 ‘***’ 0.001 ‘**’ 0.01 ‘*’ 0.05 ‘.’ 0.1 ‘ ’ 1

## dbRDA model - Prostate - Time effect/dog - male puppies
# constrained Model with Condition(Dog)
male.prostate.dbrda<-dbrda(male.prostate.bray ~ Time+ Condition(Dog), male.prostate.env, sqrt.dist = TRUE)
Call: dbrda(formula = male.prostate.bray ~ Time + Condition(Dog), data = male.prostate.env, sqrt.dist = TRUE)

Inertia Proportion Rank
Total         16.60504    1.00000     
Conditional    2.07863    0.12518    5
Constrained    1.00025    0.06024    1
Unconstrained 13.52616    0.81458   39
Inertia is Bray distance 

Eigenvalues for constrained axes:
  dbRDA1 
1.0002 

Eigenvalues for unconstrained axes:
  MDS1   MDS2   MDS3   MDS4   MDS5   MDS6   MDS7   MDS8 
2.5217 1.2438 1.0916 0.8357 0.6390 0.5586 0.5054 0.4767 
(Showing 8 of 39 unconstrained eigenvalues)
# Statistical evaluation of the constrained Model with Condition(Dog)
anova.cca(male.prostate.dbrda, by="axis", step=100)
Permutation test for dbrda under reduced model
Forward tests for axes
Permutation: free
Number of permutations: 999

Model: dbrda(formula = male.prostate.bray ~ Time + Condition(Dog), data = male.prostate.env, sqrt.dist = TRUE)
Df SumOfSqs     F Pr(>F)   
dbRDA1    1   1.0002 2.884  0.002 **
  Residual 39  13.5262                
---
  Signif. codes:  0 ‘***’ 0.001 ‘**’ 0.01 ‘*’ 0.05 ‘.’ 0.1 ‘ ’ 1

anova.cca(male.prostate.dbrda, by="terms", step=100)
Permutation test for dbrda under reduced model
Terms added sequentially (first to last)
Permutation: free
Number of permutations: 999

Model: dbrda(formula = male.prostate.bray ~ Time + Condition(Dog), data = male.prostate.env, sqrt.dist = TRUE)
Df SumOfSqs     F Pr(>F)   
Time      1   1.0002 2.884  0.003 **
  Residual 39  13.5262                
---
  Signif. codes:  0 ‘***’ 0.001 ‘**’ 0.01 ‘*’ 0.05 ‘.’ 0.1 ‘ ’ 1

# constrained Model with Condition(Dog) - dec table
Call: dbrda(formula = male.prostate.bray.dec ~ Time +
Condition(Dog), data = male.prostate.env, sqrt.dist = TRUE)

               Inertia Proportion Rank
Total         16.55323    1.00000     
Conditional    2.02913    0.12258    5
Constrained    0.99951    0.06038    1
Unconstrained 13.52459    0.81704   39

Inertia is Bray distance

Eigenvalues for constrained axes:
dbRDA1 
0.9995 

Eigenvalues for unconstrained axes:
  MDS1   MDS2   MDS3   MDS4   MDS5   MDS6   MDS7   MDS8 
2.6326 1.2204 0.8898 0.8167 0.5950 0.5301 0.5077 0.4827 
(Showing 8 of 39 unconstrained eigenvalues)
# Statistical evaluation of the constrained Model with Condition(Dog)
anova.cca(male.prostate.dbrda.dec, by="axis", step=100)
Permutation test for dbrda under reduced model
Forward tests for axes
Permutation: free
Number of permutations: 999

Model: dbrda(formula = male.prostate.bray.dec ~ Time + Condition(Dog), data = male.prostate.env, sqrt.dist = TRUE)
         Df SumOfSqs      F Pr(>F)   
dbRDA1    1   0.9995 2.8822  0.005 **
Residual 39  13.5246                 
---
Signif. codes:  0 ‘***’ 0.001 ‘**’ 0.01 ‘*’ 0.05 ‘.’ 0.1 ‘ ’ 1
anova.cca(male.prostate.dbrda.dec, by="terms", step=100)
Permutation test for dbrda under reduced model
Terms added sequentially (first to last)
Permutation: free
Number of permutations: 999

Model: dbrda(formula = male.prostate.bray.dec ~ Time + Condition(Dog), data = male.prostate.env, sqrt.dist = TRUE)
         Df SumOfSqs      F Pr(>F)   
Time      1   0.9995 2.8822  0.003 **
Residual 39  13.5246                 
---
Signif. codes:  0 ‘***’ 0.001 ‘**’ 0.01 ‘*’ 0.05 ‘.’ 0.1 ‘ ’ 1

## Differential abundance analysis - Male puppies
library(DESeq2)
# Male matrix Effect  contrast= c("matrix", "Prostate", "Urine") - dec table
male.t<-t(male.noZ.table.dec)
male.dds<-DESeqDataSetFromMatrix(countData=male.t, colData=male.env, design = ~ matrix)
male.dds<-DESeq(male.dds)
male.res<-results(male.dds, contrast= c("matrix", "Prostate", "Urine"), alpha=0.05)
male.resOrd<-male.res[order(male.res$pvalue),]
write.table(as.data.frame(male.resOrd), file="Deseq2.matrix.UrinevsProstate.tsv", sep="\t")
# Male Urine - Time Effect  contrast= c("X.Sampling", "Sampling_last", "Sampling_first") - dec table
male.urine.t<-t(male.urine.table.dec)
male.urine.dds<-DESeqDataSetFromMatrix(countData=male.urine.t, colData=male.urine.env, design = ~ X.Sampling)
male.urine.dds<-DESeq(male.urine.dds)
male.urine.res<-results(male.urine.dds, contrast= c("X.Sampling", "Sampling_last", "Sampling_first"), alpha=0.05)
male.urine.resOrd<-male.urine.res[order(male.urine.res$pvalue),]
write.table(as.data.frame(male.urine.resOrd), file="Deseq2.matrix.male.urine.lastvsfirstSampling.tsv", sep="\t")
# Male Prostate - Time Effect  contrast= c("X.Sampling", "Sampling_last", "Sampling_first") - dec table
male.prostate.t<-t(male.prostate.dec)
male.prostate.dds<-DESeqDataSetFromMatrix(countData=male.prostate.t, colData=male.prostate.env, design = ~ X.Sampling)
male.prostate.dds<-DESeq(male.prostate.dds)
male.prostate.res<-results(male.prostate.dds, contrast= c("X.Sampling", "Sampling_last", "Sampling_first"), alpha=0.05)
male.prostate.resOrd<-male.prostate.res[order(male.prostate.res$pvalue),]
write.table(as.data.frame(male.prostate.resOrd), file="Deseq2.matrix.male.prostate.lastvsfirstSampling.tsv", sep="\t")

## Differential abundance analysis - Male puppies - Mixed effect with time using Linda
library("MicrobiomeStat")
male.urine.t<-t(male.urine.table.dec)
#test Linda using stratification by dog formula = '~Time+(1|Dog)'
male.urine.timleDog.linda<-linda(male.urine.t, male.urine.env, formula = '~Time+(1|Dog)', alpha = 0.05, p.adj.method = "BH", prev.filter = 0.05, is.winsor = TRUE, outlier.pct = 0.03)
286  features are filtered!
The filtered data has  47  samples and  212  features will be tested!
Pseudo-count approach is used.
Fit linear mixed effects models ...
Completed.
linda.plot(male.urine.timleDog.linda, male.urine.env$Time, titles=c('Male Urine Time Effect-Mixed Effect|Dog'), alpha = 0.1, lfc.cut = 1, legend = TRUE, width = 11, height = 8 )

male.prostate.timeDog.linda<-linda(male.prostate.t, male.prostate.env, formula = '~Time+(1|Dog)', alpha = 0.05, p.adj.method = "BH", prev.filter = 0.05, is.winsor = TRUE, outlier.pct = 0.03)
202  features are filtered!
  The filtered data has  46  samples and  128  features will be tested!
  Imputation approach is used.
Fit linear mixed effects models ...
Completed.
linda.plot(male.prostate.timeDog.linda, male.prostate.env$Time, titles=c('prostate Time Effect - Mixed effect |dog'), alpha = 0.1, lfc.cut = 1, legend = TRUE, width = 11, height = 8 )


#### Male vs Female urine microbiota Analysis ####

urine.bray<-vegdist(urine.table)
urine.table.dec<-urine.table[,!(names(urine.table) %in% drops)]
urine.bray.dec<-vegdist(urine.table.dec)
#MDS model
urine.mds.dec<-metaMDS(urine.bray.dec, k=4)
Run 20 stress 0.1342038 
... Procrustes: rmse 0.008437211  max resid 0.05444359 
*** Best solution repeated 1 times

## Beta-diversity analysis

adonis2(urine.bray ~ Sex, urine.env, permutations = 999, sqrt.dist = TRUE)
Permutation test for adonis under reduced model
Terms added sequentially (first to last)
Permutation: free
Number of permutations: 999

adonis2(formula = urine.bray ~ Sex, data = urine.env, permutations = 999, sqrt.dist = TRUE)
Df SumOfSqs      R2     F Pr(>F)    
Sex       1    1.071 0.03376 2.795  0.001 ***
  Residual 80   30.662 0.96624                 
Total    81   31.733 1.00000                 
---
  Signif. codes:  0 ‘***’ 0.001 ‘**’ 0.01 ‘*’ 0.05 ‘.’ 0.1 ‘ ’ 1
---

adonis2(urine.bray.dec ~ Sex, urine.env, permutations = 999, sqrt.dist = TRUE)
Permutation test for adonis under reduced model
Permutation: free
Number of permutations: 999

adonis2(formula = urine.bray.dec ~ Sex, data = urine.env, permutations = 999, sqrt.dist = TRUE)
         Df SumOfSqs      R2      F Pr(>F)    
Model     1    1.073 0.03381 2.7992  0.001 ***
Residual 80   30.653 0.96619                  
Total    81   31.725 1.00000                  
---
Signif. codes:  0 ‘***’ 0.001 ‘**’ 0.01 ‘*’ 0.05 ‘.’ 0.1 ‘ ’ 1

## Differential abundance analysis - Female/Male urine puppies contrast= c("Sex", "M", "F")

urine.noZ.table.dec<- urine.noZ.table[,!(names(urine.noZ.table) %in% drops)]
urine.t<-t(urine.noZ.table.dec)
urine.dds<-DESeqDataSetFromMatrix(countData=urine.t, colData=urine.env, design = ~ Sex)
urine.dds<-DESeq(urine.dds)
urine.res<-results(urine.dds, contrast= c("Sex", "M", "F"), alpha=0.05)
urine.resOrd<-urine.res[order(urine.res$pvalue),]
write.table(as.data.frame(urine.resOrd), file="Deseq2.Sex.FvsM.tsv", sep="\t")
