# Supplementary material for: Development of the Urogenital Microbiota in Healthy Beagle Puppies: A Longitudinal Comparison with the Dam
Source: Life (Basel). 2026 May 19;16(5):841. doi: 10.3390/life16050841 (PMC13208289; doi:10.3390/life16050841)
Supplement: Supplementary file 1 [file life-16-00841-s001.zip › Supplementary_files_life-4264378/Suppl.File1.Decontam.output.xlsx]

## Sheet: Decontam_vagina
Étiquettes de lignes	Streptococcus	Fusobacterium	Escherichia-Shigella	Pasteurellaceae_ge	Enterococcus	Mycoplasma	Methylobacterium-Methylorubrum	Parvimonas	Pseudomonadaceae_ge	Aeribacillus	Porphyromonas	Haemophilus	Xanthobacteraceae_ge	Phreatobacter	Alloprevotella	Corynebacterium	Peptostreptococcus	Turicibacter	Weeksellaceae_ge	Peptostreptococcaceae_ge	Clostridium_sensu_stricto_1	Aquabacterium	Staphylococcus	Enterobacteriaceae_ge	Blautia	Erysipelotrichaceae_ge	Lactobacillus	Lachnospiraceae_ge	Leuconostoc	Romboutsia	Acinetobacter	Enterobacterales_ge	Sphingomonas	Pseudomonas	Acidovorax	Candidatus_Arthromitus	Enhydrobacter	Allobaculum	Johnsonella	Conchiformibius	UCG-005	Actinomyces	Bacteroides	Comamonadaceae_ge	Gemella	Chryseobacterium	Limosilactobacillus	Dubosiella	Kocuria
Extraction_bk_01	1	0	4	0	0	0	0	0	0	0	0	0	0	0	0	0	0	0	0	0	0	0	0	6	0	0	0	0	0	0	8	0	0	0	0	0	0	0	0	0	0	0	0	0	0	0	0	0	0
Extraction_bk_02	0	0	143	8	0	3	1	0	0	40	0	0	0	0	0	0	0	0	2	0	0	0	0	7	0	0	0	0	3	0	1	9	0	16	1	0	1	0	0	0	0	0	0	0	0	1	0	0	0
PCR_bk_01	0	0	12	0	0	0	0	0	0	0	0	0	0	0	0	0	0	0	0	0	0	0	0	0	0	0	0	0	0	0	0	0	0	1	0	0	0	0	0	0	0	0	0	0	0	0	0	0	0
PCR_bk_02	40	0	161	5	0	0	0	0	0	49	0	0	0	0	0	0	0	0	1	0	0	0	1	46	0	0	0	0	10	0	54	1	0	0	0	0	0	0	0	0	0	0	0	1	0	0	0	0	0
PyF01_01	339	489	271	56	0	1	0	0	0	363	36	0	1	0	0	0	0	1056	1	853	0	0	0	130	493	570	91	410	23	0	178	10	0	67	407	606	10	35	0	42	474	0	432	8	0	0	0	209	0
PyF01_02	284	14	421	3067	20	3234	0	28	12	908	0	0	419	263	0	25	0	2	248	13	81	0	12	25	8	15	49	6	47	41	38	2	0	49	25	0	0	1	0	49	0	6	0	69	0	0	48	0	29
PyF01_03	83	55	206	1221	35	393	5288	8	0	430	0	0	311	131	1	39	0	14	114	20	92	699	5	9	23	4	22	0	62	5	11	3	194	20	4	0	0	6	0	1	0	0	1	35	0	0	7	0	4
PyF01_04	322	20	142	1396	18	5626	639	0	4	454	35	3	282	113	0	8	0	14	97	23	56	0	12	14	25	6	14	1	71	4	2	9	10	12	0	0	11	17	11	73	0	0	2	49	103	2	1	0	10
PyF01_05	7970	0	0	1	0	1724	72	0	15	0	0	0	0	0	0	0	0	0	0	12	0	0	2	0	0	0	12	0	3	0	0	0	0	7	0	0	4	0	0	0	0	0	0	0	0	0	0	0	0
PyF01_06	8	8110	1	438	0	5	0	213	0	0	486	600	1	0	0	0	0	0	0	0	0	0	0	0	0	0	0	0	0	0	0	0	0	0	0	0	0	0	0	0	0	10	0	0	108	0	0	0	0
PyF01_07	0	4416	0	63	0	0	0	328	0	0	1175	4	0	0	2399	0	25	0	0	0	0	0	0	0	0	4	0	348	0	0	0	0	0	0	0	0	0	0	555	0	0	25	0	0	0	0	0	0	0
PyF01_08	309	0	486	2805	68	900	752	0	63	1024	60	1	572	454	0	26	0	25	186	7	273	0	50	122	1	49	22	62	137	28	55	36	85	88	44	0	0	30	0	2	1	90	2	43	18	1	37	0	110
PyF01_09	109	59	762	2535	0	244	0	0	97	1320	695	0	780	714	0	397	0	0	219	0	12	0	0	47	0	0	339	0	13	0	13	24	0	43	0	0	85	0	0	15	0	37	0	90	0	212	156	0	0
PyF02_01	0	0	8834	0	0	0	0	0	0	0	0	0	0	0	0	71	0	0	0	0	0	0	166	544	0	0	0	0	0	0	2	377	0	0	0	0	0	0	0	0	0	0	0	0	0	0	1	0	0
PyF02_02	7710	4	425	63	0	0	0	0	8	7	13	0	0	0	0	359	0	281	10	167	0	0	9	32	67	163	0	5	0	8	34	24	0	0	0	0	27	73	0	0	0	9	0	0	0	18	0	0	0
PyF02_03	6178	3	1789	0	0	0	682	17	4	0	19	3	0	0	0	273	0	45	0	20	6	13	8	67	31	60	12	18	0	59	5	46	83	8	0	0	4	45	0	2	0	0	8	0	0	1	11	0	5
PyF02_04	8282	30	660	0	0	0	4	1	1	0	0	0	0	0	1	264	0	38	0	0	0	0	0	57	65	53	58	1	2	0	0	23	87	4	0	0	44	0	0	39	17	0	0	0	0	0	16	0	61
PyF02_05	7357	0	2277	0	0	0	0	0	0	0	0	0	0	0	0	0	0	0	0	0	1	0	0	228	0	0	0	0	0	1	0	132	0	0	0	0	0	0	0	0	0	0	0	0	0	0	0	0	0
PyF02_06	23	7188	88	0	0	1	1	368	0	0	1003	0	0	0	1048	0	134	0	0	0	1	0	0	8	0	7	0	0	0	0	0	4	0	0	0	0	0	0	0	0	0	0	0	0	0	0	0	0	0
PyF02_07	5734	0	226	271	0	137	0	296	198	0	304	1	0	0	0	873	0	120	0	131	0	0	0	65	27	0	120	5	0	0	81	6	0	0	1	0	0	156	0	115	0	108	22	1	187	39	1	0	0
PyF02_08	577	4	9	2	0	0	355	0	7359	0	0	0	0	0	0	29	0	0	0	148	0	0	27	25	66	0	0	0	1	0	20	0	15	95	7	0	405	0	0	34	0	0	0	0	0	124	0	0	0
PyF03_01	365	99	354	2102	606	515	0	5	0	790	10	21	366	336	0	79	13	456	123	363	167	0	267	15	567	289	106	209	113	428	98	5	0	4	0	0	0	57	0	0	7	0	4	39	0	0	18	147	6
PyF03_02	7	0	9590	71	1	17	0	1	0	17	0	0	9	3	0	4	0	0	3	0	2	0	0	148	0	2	0	0	0	0	1	100	0	4	0	0	0	0	0	0	0	0	0	1	0	0	1	1	0
PyF03_03	5203	27	367	359	2	93	1704	3	0	85	13	5	89	54	1	9	3	11	32	9	30	1101	17	9	6	11	21	7	23	27	4	5	130	10	14	0	2	6	12	0	1	5	0	11	0	0	1	0	10
PyF03_04	7043	42	369	495	4	82	1117	52	0	156	8	10	66	36	0	24	19	5	53	5	8	0	0	8	0	3	12	28	30	0	7	7	125	1	0	0	0	2	0	0	0	12	0	13	0	0	3	0	11
PyF03_05	29	8535	3	2	1	0	0	1119	0	0	162	142	0	0	0	0	0	0	0	0	0	1	0	1	0	0	0	0	1	0	0	0	0	0	0	0	0	0	0	0	0	0	0	0	0	0	0	0	0
PyF03_06	23	5959	3	167	1	30	0	3153	0	0	295	4	0	0	3	0	0	0	0	0	0	0	0	3	0	2	0	2	0	1	0	0	0	1	0	0	0	0	0	0	0	0	0	0	0	0	0	0	0
PyF03_07	4764	138	275	825	0	302	0	8	0	283	23	0	0	222	0	358	0	1	137	107	201	0	0	13	13	24	39	14	31	0	174	4	28	0	19	0	0	53	0	67	45	14	0	0	6	12	14	0	15
PyF03_08	1228	0	365	3109	0	739	198	22	1	578	10	0	655	593	0	46	0	18	335	5	247	0	21	43	0	97	78	0	180	63	29	5	54	372	86	0	0	37	0	118	0	0	0	1	0	0	10	0	0
PyF04_01	228	41	144	1473	5862	347	0	0	1	485	0	0	193	170	0	19	0	6	117	22	160	0	19	14	29	0	5	2	171	30	9	3	0	21	0	0	0	0	0	0	1	0	0	24	0	4	0	0	39
PyF04_02	1	1	2	9	9916	6	0	0	0	3	0	0	4	0	0	29	0	3	0	0	0	0	0	0	0	0	1	0	1	0	1	0	0	0	0	0	0	0	0	0	0	0	0	0	0	0	0	0	2
PyF04_03	12	12	8	70	5871	1453	1224	3	0	19	13	0	1	8	1	245	0	118	4	74	63	0	12	2	32	82	39	24	0	182	1	0	22	0	1	0	0	35	0	1	0	7	6	1	1	2	36	4	19
PyF04_04	183	20	240	1785	3571	499	406	0	0	441	10	0	257	162	3	37	0	39	145	8	87	7	941	12	14	28	37	25	111	81	41	4	53	5	8	0	0	14	0	1	0	0	16	54	5	6	17	10	39
PyF04_05	9389	1	14	85	73	9	15	0	0	11	0	0	18	6	0	94	0	4	0	4	2	0	234	1	2	0	1	2	3	3	4	0	7	1	0	0	0	0	0	1	0	0	0	0	0	0	1	0	4
PyF04_06	59	0	1	238	0	0	0	1214	0	0	2391	4330	1	0	0	0	1744	0	0	0	0	1	0	0	0	0	0	1	0	0	0	0	0	1	0	0	0	0	0	0	0	0	0	0	4	0	0	0	0
PyF04_07	164	5094	2	265	0	4	0	2517	0	1	496	95	0	0	148	0	1068	0	1	0	0	1	0	0	0	0	0	0	1	0	0	0	0	0	0	0	0	0	0	0	0	15	0	0	0	0	0	0	0
PyF04_08	2823	682	1420	1840	34	375	6	17	8	471	421	0	361	281	0	0	0	24	223	30	82	0	4	18	15	8	17	0	63	51	45	40	0	17	0	0	6	5	0	7	11	207	3	37	4	12	19	23	12
PyF04_09	1523	8	783	1817	39	988	1	5	1228	914	71	0	304	565	0	73	0	145	210	28	278	0	0	45	0	0	120	1	57	88	25	20	0	20	41	0	0	8	0	0	0	1	0	1	0	0	27	23	24
[truncated: 337 more columns]

## Sheet: Vagina_meta_decon
		Genus	Picogreen	Is_sample
		Extraction_bk_01	0.003	FALSE
		Extraction_bk_02	0.005	FALSE
		PCR_bk_01	0.035	FALSE
		PCR_bk_02	0.03	FALSE
		PyF01_01	0.93	TRUE
		PyF01_02	1.36	TRUE
		PyF01_03	1.15	TRUE
		PyF01_04	1.72	TRUE
		PyF01_05	1.51	TRUE
		PyF01_06	16.72	TRUE
		PyF01_07	16.1	TRUE
		PyF01_08	1.14	TRUE
		PyF01_09	0.24	TRUE
		PyF02_01	0.69	TRUE
		PyF02_02	0.58	TRUE
		PyF02_03	2.56	TRUE
		PyF02_04	0.51	TRUE
		PyF02_05	14	TRUE
		PyF02_06	31.62	TRUE
		PyF02_07	0.7	TRUE
		PyF02_08	0.47	TRUE
		PyF03_01	1.23	TRUE
		PyF03_02	4.68	TRUE
		PyF03_03	5.24	TRUE
		PyF03_04	1.99	TRUE
		PyF03_05	25.49	TRUE
		PyF03_06	45.36	TRUE
		PyF03_07	3.54	TRUE
		PyF03_08	6.01	TRUE
		PyF04_01	1.24	TRUE
		PyF04_02	16.01	TRUE
		PyF04_03	3.27	TRUE
		PyF04_04	1.67	TRUE
		PyF04_05	2.81	TRUE
		PyF04_06	21.145	TRUE
		PyF04_07	50.25	TRUE
		PyF04_08	2.99	TRUE
		PyF04_09	1.43	TRUE

## Sheet: decontam.auto.005.vagina
genus	freq	prev	p.freq	p.prev	p	contaminant
A4b_ge	2.63158e-06	1	NA	NA	NA	FALSE
AB1_ge	3.52286e-05	1	NA	NA	NA	FALSE
Abiotrophia	0.000671053	9	NA	0.160882	NA	FALSE
Absconditabacteriales_SR1_ge	0.0003027	6	NA	0.243582	NA	FALSE
Acidipropionibacterium	1.05263e-05	1	NA	NA	NA	FALSE
Acidovorax	0.00181394	13	NA	0.373908	NA	FALSE
Acinetobacter	0.00636179	27	0.645369	0.5443	0.718773	FALSE
Actinobacteria_ge	0.000547216	5	0.0226968	0.997697	0.108418	FALSE
Actinomyces	0.00143688	14	NA	0.0719772	NA	FALSE
Actinomycetaceae_ge	1.31579e-05	1	NA	NA	NA	FALSE
Actinomycetospora	2.63158e-06	1	NA	NA	NA	FALSE
Aeribacillus	0.0281745	23	0.65285	0.340209	0.556285	FALSE
Aerococcaceae_ge	0.000260526	2	NA	0.399004	NA	FALSE
Aerococcus	0.000163158	3	NA	0.35467	NA	FALSE
Aeromonas	0.000825253	18	0.782141	0.540541	0.786752	FALSE
Aerosphaera	1.31579e-05	1	NA	NA	NA	FALSE
Afipia	2.63158e-06	1	NA	NA	NA	FALSE
Agrococcus	3.15789e-05	1	NA	NA	NA	FALSE
Alcaligenes	1.57895e-05	1	NA	NA	NA	FALSE
Alicycliphilus	8.48896e-05	1	NA	NA	NA	FALSE
Aliidiomarina	1.57897e-05	3	NA	0.35467	NA	FALSE
Alishewanella	0.000376351	4	NA	0.314137	NA	FALSE
Alistipes	0.000189474	1	NA	NA	NA	FALSE
Allobaculum	0.00152633	17	NA	0.0405405	NA	FALSE
Alloprevotella	0.00949	9	NA	0.160882	NA	FALSE
Allorhizobium.Neorhizobium.Pararhizobium.Rhizobium	0.00104737	8	NA	0.185633	NA	FALSE
Alphaproteobacteria_ge	3.52286e-05	1	NA	NA	NA	FALSE
Altererythrobacter	0.00015	4	NA	0.314137	NA	FALSE
Anaeroglobus	1.05263e-05	1	NA	NA	NA	FALSE
Anaerosporobacter	0.000139474	1	NA	NA	NA	FALSE
Anaerostipes	5.26316e-06	1	NA	NA	NA	FALSE
Anaerovoracaceae_ge	0.00102644	11	NA	0.118878	NA	FALSE
Anaerovorax	5.26316e-06	1	NA	NA	NA	FALSE
Anoxybacillus	2.10526e-05	2	NA	0.399004	NA	FALSE
Aquabacterium	0.00479737	7	NA	0.213134	NA	FALSE
Arsukibacterium	8.48896e-05	1	NA	NA	NA	FALSE
Arthrobacter	0.000186842	6	NA	0.243582	NA	FALSE
Atlantibacter	2.63184e-06	1	NA	NA	NA	FALSE
Atopostipes	3.42105e-05	1	NA	NA	NA	FALSE
Azomonas	2.63158e-06	1	NA	NA	NA	FALSE
Azospirillum	5.26316e-06	1	NA	NA	NA	FALSE
Bacillaceae_ge	0.000668673	6	0.239165	0.94073	0.560607	FALSE
Bacillales_ge	5.26316e-06	2	NA	0.399004	NA	FALSE
Bacilli_ge	9.41428e-05	9	NA	0.544523	NA	FALSE
Bacillota_ge	4.04918e-05	3	NA	0.842342	NA	FALSE
Bacillus	0.000500006	7	NA	0.213134	NA	FALSE
Bacteria_ge	0.000425154	10	0.239165	0.836415	0.521954	FALSE
bacteriap25_ge	1.31579e-05	1	NA	NA	NA	FALSE
Bacteroidales_BS11_gut_group_ge	2.63158e-06	1	NA	NA	NA	FALSE
Bacteroidales_ge	8.9479e-05	10	NA	0.138691	NA	FALSE
Bacteroidales_RF16_group_ge	0.000194737	1	NA	NA	NA	FALSE
Bacteroides	0.00130538	10	NA	0.138691	NA	FALSE
Bacteroidia_ge	1.05276e-05	4	NA	0.314137	NA	FALSE
BD2.11_terrestrial_group_ge	1.05263e-05	1	NA	NA	NA	FALSE
Bdellovibrio	2.63158e-06	1	NA	NA	NA	FALSE
Beijerinckiaceae_ge	2.89474e-05	3	NA	0.35467	NA	FALSE
Bergeyella	0.000231579	7	NA	0.213134	NA	FALSE
Berkelbacteria_ge	1.05263e-05	1	NA	NA	NA	FALSE
Bifidobacteriaceae_ge	2.63158e-05	1	NA	NA	NA	FALSE
Bifidobacterium	0.00014474	7	NA	0.213134	NA	FALSE
Blautia	0.00390539	18	NA	0.0328185	NA	FALSE
Bosea	0.000276316	4	NA	0.314137	NA	FALSE
Brachybacterium	7.10526e-05	4	NA	0.314137	NA	FALSE
Brevibacterium	0.000376316	5	NA	0.277179	NA	FALSE
Brevundimonas	8.94737e-05	2	NA	0.399004	NA	FALSE
Brochothrix	0.000825758	12	NA	0.413873	NA	FALSE
Burkholderiales_ge	7.89474e-06	2	NA	0.399004	NA	FALSE
Camelimonas	5.26316e-06	1	NA	NA	NA	FALSE
Candidatus_Arthromitus	0.0015949	1	NA	NA	NA	FALSE
Candidatus_Kaiserbacteria_ge	0.00113154	4	0.695034	0.975344	0.941436	FALSE
Candidatus_Omnitrophus	5.26316e-06	1	NA	NA	NA	FALSE
Candidatus_Saccharimonas	3.68421e-05	1	NA	NA	NA	FALSE
Candidatus_Stoquefichus	7.89474e-06	2	NA	0.399004	NA	FALSE
Canicola	0.000954582	2	0.0885575	0.995733	0.302313	FALSE
Capnocytophaga	3.68421e-05	2	NA	0.399004	NA	FALSE
Cardiobacteriaceae_ge	0.000260526	2	NA	0.399004	NA	FALSE
Carnobacteriaceae_ge	2.63158e-06	1	NA	NA	NA	FALSE
Carnobacterium	2.10526e-05	1	NA	NA	NA	FALSE
Catenibacterium	0.000123684	3	NA	0.35467	NA	FALSE
Catenisphaera	3.15789e-05	4	NA	0.314137	NA	FALSE
Catonella	5.26316e-06	1	NA	NA	NA	FALSE
Caulobacteraceae_ge	2.63158e-05	3	NA	0.35467	NA	FALSE
Cedecea	1.31579e-05	1	NA	NA	NA	FALSE
Cellulosilyticum	1.57895e-05	2	NA	0.399004	NA	FALSE
Chloroplast_ge	0.000805263	17	NA	0.0405405	NA	FALSE
Christensenellaceae_R.7_group	0.000152632	2	NA	0.399004	NA	FALSE
Chryseobacterium	0.00122436	13	NA	0.373908	NA	FALSE
Ciceribacter	2.63158e-06	1	NA	NA	NA	FALSE
Citreitalea	0.000448573	3	0.754496	0.999763	0.966991	FALSE
Citrobacter	0.000323692	13	NA	0.0856872	NA	FALSE
Cloacibacterium	4.73684e-05	2	NA	0.399004	NA	FALSE
Clostridia_ge	0.000136905	3	NA	0.35467	NA	FALSE
Clostridia_UCG.014_ge	0.000294737	3	NA	0.35467	NA	FALSE
Clostridia_vadinBB60_group_ge	3.94737e-05	1	NA	NA	NA	FALSE
Clostridiaceae_ge	1.84211e-05	5	NA	0.277179	NA	FALSE
Clostridioides	6.84211e-05	1	NA	NA	NA	FALSE
Clostridium	0.00109105	2	0.640773	0.995733	0.924745	FALSE
Clostridium_sensu_stricto_1	0.00486579	20	NA	0.0207275	NA	FALSE
Clostridium_sensu_stricto_12	3.68421e-05	1	NA	NA	NA	FALSE
Comamonadaceae_ge	0.00129049	18	NA	0.204633	NA	FALSE
Comamonas	0.000552659	5	NA	0.277179	NA	FALSE
Conchiformibius	0.00149212	16	NA	0.0495495	NA	FALSE
Coriobacteriaceae_UCG.002	7.89474e-06	1	NA	NA	NA	FALSE
Corticibacter	5.26316e-06	1	NA	NA	NA	FALSE
Corynebacteriales_ge	2.63158e-06	1	NA	NA	NA	FALSE
Corynebacterium	0.00889737	23	NA	0.00924609	NA	FALSE
Cupriavidus	2.89474e-05	2	NA	0.399004	NA	FALSE
Curvibacter	7.89474e-06	1	NA	NA	NA	FALSE
Cutibacterium	0.0174499	12	0.74161	0.770507	0.891202	FALSE
Defluviimonas	2.63158e-06	1	NA	NA	NA	FALSE
Defluviitaleaceae_UCG.011	0.000176316	2	NA	0.399004	NA	FALSE
Deinococcus	0.000363158	9	NA	0.160882	NA	FALSE
Delftia	0.000321053	7	NA	0.213134	NA	FALSE
Dermabacteraceae_ge	2.63158e-06	1	NA	NA	NA	FALSE
Dermacoccus	0.000142105	4	NA	0.314137	NA	FALSE
Devosia	0.000413158	4	NA	0.314137	NA	FALSE
Diaphorobacter	2.63158e-06	1	NA	NA	NA	FALSE
Dietzia	5.26316e-06	1	NA	NA	NA	FALSE
Dorea	1.31579e-05	2	NA	0.399004	NA	FALSE
Dubosiella	0.00109742	7	NA	0.213134	NA	FALSE
Dyadobacter	7.89474e-06	1	NA	NA	NA	FALSE
Empedobacter	1.31579e-05	1	NA	NA	NA	FALSE
Enhydrobacter	0.00165858	11	NA	0.4557	NA	FALSE
Enterobacter	0.000723699	16	NA	0.0495495	NA	FALSE
Enterobacterales_ge	0.00313877	25	0.251859	0.265055	0.247446	FALSE
Enterobacteriaceae_ge	0.00824971	31	0.875399	0.360597	0.679652	FALSE
Enterococcaceae_ge	5.78947e-05	4	NA	0.314137	NA	FALSE
Enterococcus	0.0687421	17	NA	0.0405405	NA	FALSE
Erwinia	1.57895e-05	1	NA	NA	NA	FALSE
Erwiniaceae_ge	7.89474e-06	2	NA	0.399004	NA	FALSE
Erysipelatoclostridium	0.0002	3	NA	0.35467	NA	FALSE
Erysipelotrichaceae_ge	0.003887	20	NA	0.0207275	NA	FALSE
Erysipelotrichales_ge	0.000102632	4	NA	0.314137	NA	FALSE
Escherichia.Shigella	0.110096	36	0.830216	0.600996	0.845849	FALSE
Eubacteriaceae_ge	2.63158e-06	1	NA	NA	NA	FALSE
Eubacterium	2.63158e-05	2	NA	0.399004	NA	FALSE
Exiguobacterium	6.05263e-05	2	NA	0.399004	NA	FALSE
Faecalibacterium	0.000873716	10	NA	0.138691	NA	FALSE
Faecalibaculum	0.000184211	5	NA	0.277179	NA	FALSE
Family_XI_ge	5e-05	1	NA	NA	NA	FALSE
Filifactor	1.05289e-05	2	NA	0.399004	NA	FALSE
Fimbriiglobus	3.68421e-05	1	NA	NA	NA	FALSE
Flavobacteriaceae_ge	0.00551708	8	0.622203	0.987672	0.913744	FALSE
Flavobacteriales_ge	2.63158e-06	1	NA	NA	NA	FALSE
Flavobacterium	0.000205263	10	NA	0.138691	NA	FALSE
Fournierella	2.63158e-06	1	NA	NA	NA	FALSE
Frankiales_ge	1.31579e-05	1	NA	NA	NA	FALSE
Frederiksenia	5.78947e-05	2	NA	0.399004	NA	FALSE
Friedmanniella	2.63158e-06	1	NA	NA	NA	FALSE
Frigoribacterium	0.0113153	5	0.786141	0.959697	0.96703	FALSE
Fusibacter	3.94737e-05	1	NA	NA	NA	FALSE
Fusobacterium	0.108035	26	NA	0.00335298	NA	FALSE
Gammaproteobacteria_ge	0.000374787	2	0.131294	0.995733	0.396724	FALSE
Gastranaerophilales_ge	5.26316e-06	1	NA	NA	NA	FALSE
Gemella	0.00114737	9	NA	0.160882	NA	FALSE
Geobacillus	2.63158e-06	1	NA	NA	NA	FALSE
Glutamicibacter	5.26316e-06	1	NA	NA	NA	FALSE
Granulicatella	4.73684e-05	4	NA	0.314137	NA	FALSE
Haematobacter	0.000152632	1	NA	NA	NA	FALSE
Haemophilus	0.0137342	13	NA	0.0856872	NA	FALSE
Helicobacter	3.15789e-05	1	NA	NA	NA	FALSE
Holdemanella	0.000984288	6	NA	0.243582	NA	FALSE
Hydrogenophaga	5.26316e-06	1	NA	NA	NA	FALSE
Hymenobacter	7.895e-06	3	NA	0.35467	NA	FALSE
Hyphomicrobiales_ge	0.00687476	2	0.631427	0.995733	0.920495	FALSE
Hyphomicrobium	0.000140915	1	NA	NA	NA	FALSE
Iamia	0.000218421	1	NA	NA	NA	FALSE
IMCC26256_ge	1.05263e-05	1	NA	NA	NA	FALSE
Inhella	4.21053e-05	1	NA	NA	NA	FALSE
Intrasporangium	3.94737e-05	1	NA	NA	NA	FALSE
Janibacter	0.000221053	2	NA	0.399004	NA	FALSE
Jeotgalibaca	3.42105e-05	1	NA	NA	NA	FALSE
Jeotgalicoccus	0.00025	7	NA	0.213134	NA	FALSE
JG30.KF.CM45_ge	7.63158e-05	1	NA	NA	NA	FALSE
JGI_0000069.P22_ge	2.63158e-06	1	NA	NA	NA	FALSE
Johnsonella	0.00152178	3	NA	0.35467	NA	FALSE
Kapabacteriales_ge	0.000921053	2	NA	0.399004	NA	FALSE
KD4.96_ge	7.89474e-06	1	NA	NA	NA	FALSE
Klebsiella	2.63158e-06	1	NA	NA	NA	FALSE
Klenkia	5.26316e-06	1	NA	NA	NA	FALSE
Kluyvera	5.26316e-06	1	NA	NA	NA	FALSE
Kocuria	0.00105263	17	NA	0.0405405	NA	FALSE
Lachnoclostridium	3.15789e-05	2	NA	0.399004	NA	FALSE
Lachnospira	8.68421e-05	2	NA	0.399004	NA	FALSE
Lachnospiraceae_AC2044_group	2.63158e-06	1	NA	NA	NA	FALSE
Lachnospiraceae_ge	0.00308214	20	NA	0.0207275	NA	FALSE
Lachnospiraceae_ND3007_group	2.63158e-06	1	NA	NA	NA	FALSE
Lachnospiraceae_NK4A136_group	2.63158e-06	1	NA	NA	NA	FALSE
Lachnospiraceae_UCG.004	5.26316e-06	2	NA	0.399004	NA	FALSE
Lacticigenium	2.63158e-06	1	NA	NA	NA	FALSE
Lactobacillaceae_ge	0.000476316	3	NA	0.35467	NA	FALSE
Lactobacillales_ge	0.000288878	12	NA	0.413873	NA	FALSE
Lactobacillus	0.00319739	22	NA	0.0123281	NA	FALSE
Lactococcus	2.63158e-05	2	NA	0.399004	NA	FALSE
Latilactobacillus	6.4176e-05	3	NA	0.842342	NA	FALSE
Lautropia	7.89474e-06	1	NA	NA	NA	FALSE
Leptotrichia	0.000357895	1	NA	NA	NA	FALSE
Leptotrichiaceae_ge	2.63158e-06	1	NA	NA	NA	FALSE
Leucobacter	7.89474e-05	4	NA	0.314137	NA	FALSE
Leuconostoc	0.00361749	24	0.903142	0.302039	0.627151	FALSE
Ligilactobacillus	3.68421e-05	2	NA	0.399004	NA	FALSE
Limnohabitans	7.89474e-06	1	NA	NA	NA	FALSE
Limosilactobacillus	0.00111842	20	NA	0.0207275	NA	FALSE
Lysinibacillus	0.000202632	1	NA	NA	NA	FALSE
Marmoricola	2.63158e-06	1	NA	NA	NA	FALSE
Megamonas	0.000428987	4	NA	0.314137	NA	FALSE
Methylobacterium.Methylorubrum	0.0328849	17	NA	0.234234	NA	FALSE
Methyloversatilis	6.84211e-05	2	NA	0.399004	NA	FALSE
Micavibrionaceae_ge	7.89474e-06	1	NA	NA	NA	FALSE
Microbacteriaceae_ge	0.000216635	2	NA	0.894737	NA	FALSE
Microbacterium	0.000507895	11	NA	0.118878	NA	FALSE
Micrococcaceae_ge	2.63158e-05	1	NA	NA	NA	FALSE
Micrococcales_ge	5.26316e-06	2	NA	0.399004	NA	FALSE
Micrococcus	0.000328947	6	NA	0.243582	NA	FALSE
Mitochondria_ge	1.57895e-05	2	NA	0.399004	NA	FALSE
Mogibacterium	2.63158e-06	1	NA	NA	NA	FALSE
Moraxella	0.000228947	7	NA	0.213134	NA	FALSE
Murdochiella	0.000105263	1	NA	NA	NA	FALSE
Muribaculaceae_ge	8.68421e-05	3	NA	0.35467	NA	FALSE
Mycobacteriales_ge	0.000257998	1	NA	NA	NA	FALSE
Mycobacterium	2.36842e-05	1	NA	NA	NA	FALSE
Mycoplasma	0.0468968	26	NA	0.0454515	NA	FALSE
Mycoplasmopsis	8.48896e-05	1	NA	NA	NA	FALSE
Negativibacillus	9.211e-05	5	NA	0.277179	NA	FALSE
Neisseria	0.000731579	3	NA	0.35467	NA	FALSE
Neisseriaceae_ge	5.26316e-06	1	NA	NA	NA	FALSE
Nitrospira	1.05263e-05	1	NA	NA	NA	FALSE
NK4A214_group	5.26316e-06	1	NA	NA	NA	FALSE
Nocardia	5.26316e-06	1	NA	NA	NA	FALSE
Nosocomiicoccus	1.05263e-05	2	NA	0.399004	NA	FALSE
Novosphingobium	0.000123684	3	NA	0.35467	NA	FALSE
Oceanisphaera	2.89474e-05	2	NA	0.399004	NA	FALSE
Oceanivirga	7.36842e-05	1	NA	NA	NA	FALSE
Oerskovia	2.63158e-06	1	NA	NA	NA	FALSE
Oligotropha	2.63158e-06	1	NA	NA	NA	FALSE
Omnitrophales_ge	1.05263e-05	1	NA	NA	NA	FALSE
Ornithinimicrobium	1.84211e-05	1	NA	NA	NA	FALSE
Oscillospirales_ge	0.000323684	4	NA	0.314137	NA	FALSE
Oxalobacteraceae_ge	0.00131558	3	0.875141	0.987435	0.990323	FALSE
Paenalcaligenes	3.68421e-05	2	NA	0.399004	NA	FALSE
Paenarthrobacter	9.47368e-05	2	NA	0.399004	NA	FALSE
Paenibacillus	5.52632e-05	1	NA	NA	NA	FALSE
Pajaroellobacter	0.000163158	1	NA	NA	NA	FALSE
Pantoea	3.68421e-05	1	NA	NA	NA	FALSE
Paracaedibacteraceae_ge	5.26316e-06	1	NA	NA	NA	FALSE
Paracoccus	0.000478947	7	NA	0.213134	NA	FALSE
Parasutterella	4.21053e-05	4	NA	0.314137	NA	FALSE
Parcubacteria_ge	0.000363684	2	0.640773	0.995733	0.924745	FALSE
Parvimonas	0.0246794	21	NA	0.0161214	NA	FALSE
Pasteurellaceae_ge	0.0709343	31	0.201614	0.0813182	0.0837906	FALSE
Pedobacter	1.84211e-05	1	NA	NA	NA	FALSE
Pelomonas	0.000352632	6	NA	0.243582	NA	FALSE
Peptococcus	0.000713186	12	NA	0.101267	NA	FALSE
Peptoniphilus	3.68421e-05	4	NA	0.314137	NA	FALSE
Peptostreptococcaceae_ge	0.00539233	21	NA	0.0161214	NA	FALSE
Peptostreptococcales.Tissierellales_ge	7.89842e-05	3	NA	0.35467	NA	FALSE
Peptostreptococcus	0.00791056	7	NA	0.213134	NA	FALSE
Peredibacter	2.63158e-06	1	NA	NA	NA	FALSE
Phascolarctobacterium	0.000939567	3	NA	0.35467	NA	FALSE
Phoenicibacter	5.26316e-06	1	NA	NA	NA	FALSE
Phormidesmis_ANT.LACV5.1	0.000455263	1	NA	NA	NA	FALSE
Photobacterium	9.73684e-05	4	NA	0.314137	NA	FALSE
Phreatobacter	0.0108184	17	NA	0.0405405	NA	FALSE
Pirellula	0.000184211	2	NA	0.399004	NA	FALSE
Planococcus	2.63158e-06	1	NA	NA	NA	FALSE
Porphyromonadaceae_ge	1.31592e-05	3	NA	0.35467	NA	FALSE
Porphyromonas	0.0203937	23	NA	0.00924609	NA	FALSE
Prevotella	3.15789e-05	2	NA	0.399004	NA	FALSE
Prevotella_9	0.000434251	4	NA	0.314137	NA	FALSE
Prevotellaceae_Ga6A1_group	0.000126316	2	NA	0.399004	NA	FALSE
Prevotellaceae_ge	3.68426e-05	5	NA	0.277179	NA	FALSE
Prevotellaceae_UCG.001	3.94737e-05	1	NA	NA	NA	FALSE
Prevotellaceae_UCG.003	0.0005	1	NA	NA	NA	FALSE
Propionibacteriaceae_ge	1.57895e-05	1	NA	NA	NA	FALSE
Propionibacterium	0.00115203	14	0.80553	0.697961	0.885986	FALSE
Proteocatella	5e-05	2	NA	0.399004	NA	FALSE
Proteus	2.10526e-05	2	NA	0.399004	NA	FALSE
Pseudarcicella	0.000244737	6	NA	0.243582	NA	FALSE
Pseudarthrobacter	7.89474e-06	1	NA	NA	NA	FALSE
Pseudoalteromonas	5e-05	4	NA	0.314137	NA	FALSE
Pseudocitrobacter	2.63184e-06	1	NA	NA	NA	FALSE
Pseudoclavibacter	7.36842e-05	3	NA	0.35467	NA	FALSE
Pseudoduganella	0.000907441	1	NA	NA	NA	FALSE
Pseudolabrys	3.42105e-05	2	NA	0.399004	NA	FALSE
Pseudomonadaceae_ge	0.0236816	14	NA	0.0719772	NA	FALSE
Pseudomonadales_ge	3.78602e-05	2	NA	0.894737	NA	FALSE
Pseudomonadota	1.84211e-05	4	NA	0.314137	NA	FALSE
Pseudomonas	0.00450254	24	0.8372	0.302039	0.600532	FALSE
Pseudorhodobacter	5.26316e-06	2	NA	0.399004	NA	FALSE
Pseudoscardovia	2.63158e-06	1	NA	NA	NA	FALSE
Psychrobacter	0.000342105	11	NA	0.118878	NA	FALSE
Psychromonas	1.31579e-05	1	NA	NA	NA	FALSE
Pulveribacter	8.48896e-05	1	NA	NA	NA	FALSE
Pygmaiobacter	5.26316e-06	1	NA	NA	NA	FALSE
Ralstonia	0.000221054	12	NA	0.101267	NA	FALSE
Raoultella	5.26316e-06	2	NA	0.399004	NA	FALSE
Rathayibacter	1.05263e-05	1	NA	NA	NA	FALSE
RF39_ge	6.31579e-05	1	NA	NA	NA	FALSE
Rheinheimera	9.21134e-05	4	NA	0.314137	NA	FALSE
Rhizobiaceae_ge	0.000264855	6	0.511643	0.94073	0.833271	FALSE
Rhizobiales_ge	7.89474e-05	5	NA	0.277179	NA	FALSE
Rhizorhapis	1.31579e-05	2	NA	0.399004	NA	FALSE
Rhodobacter	0.000155263	4	NA	0.314137	NA	FALSE
Rhodobacteraceae_ge	2.10526e-05	2	NA	0.399004	NA	FALSE
Rhodococcus	0.000342105	9	NA	0.160882	NA	FALSE
Rhodocyclaceae_ge	1.05263e-05	1	NA	NA	NA	FALSE
Rhodoferax	7.89474e-06	2	NA	0.399004	NA	FALSE
Rhodopseudomonas	0.000128947	1	NA	NA	NA	FALSE
Rikenellaceae_ge	2.63158e-06	1	NA	NA	NA	FALSE
Rikenellaceae_RC9_gut_group	0.000110526	2	NA	0.399004	NA	FALSE
Romboutsia	0.00289474	17	NA	0.0405405	NA	FALSE
Roseburia	2.63158e-06	1	NA	NA	NA	FALSE
Roseococcus	2.63158e-06	1	NA	NA	NA	FALSE
Rothia	0.000150679	5	NA	0.739145	NA	FALSE
Rubrivirga	3.68421e-05	1	NA	NA	NA	FALSE
Ruminococcaceae_ge	2.10542e-05	3	NA	0.35467	NA	FALSE
S5.A14a	0.000710799	4	NA	0.314137	NA	FALSE
Saccharimonadaceae_ge	2.63158e-06	1	NA	NA	NA	FALSE
Saccharimonadales_ge	4.47368e-05	1	NA	NA	NA	FALSE
Sandaracinaceae_ge	6.05263e-05	1	NA	NA	NA	FALSE
Saprospiraceae_ge	2.63158e-06	1	NA	NA	NA	FALSE
SepB.3_ge	2.63158e-05	1	NA	NA	NA	FALSE
Serratia	0.00114986	11	0.875141	0.80441	0.951078	FALSE
Shewanella	2.63158e-06	1	NA	NA	NA	FALSE
Shinella	0.00102905	1	NA	NA	NA	FALSE
Silvanigrella	2.63158e-06	1	NA	NA	NA	FALSE
Simplicispira	0.000128947	3	NA	0.35467	NA	FALSE
Skermanella	1.05263e-05	1	NA	NA	NA	FALSE
SM1A02	2.63158e-06	1	NA	NA	NA	FALSE
SN8	3.52286e-05	1	NA	NA	NA	FALSE
Solobacterium	0.000571115	7	NA	0.213134	NA	FALSE
Sphingobacterium	0.000327017	3	NA	0.842342	NA	FALSE
Sphingobium	0.000457895	6	NA	0.243582	NA	FALSE
Sphingomonadaceae_ge	6.31579e-05	9	NA	0.160882	NA	FALSE
Sphingomonas	0.00235	13	NA	0.0856872	NA	FALSE
Sphingopyxis	2.63158e-05	2	NA	0.399004	NA	FALSE
Sphingorhabdus	5.26316e-06	2	NA	0.399004	NA	FALSE
Spiroplasma	2.63158e-06	1	NA	NA	NA	FALSE
Spirosoma	1.05263e-05	2	NA	0.399004	NA	FALSE
Staphylococcus	0.00478786	18	NA	0.204633	NA	FALSE
Stenotrophomonas	0.000650673	11	NA	0.4557	NA	FALSE
Streptobacillus	7.36842e-05	3	NA	0.35467	NA	FALSE
Streptococcaceae_ge	8.09836e-05	5	NA	0.739145	NA	FALSE
Streptococcus	0.207798	34	0.744481	0.0246562	0.09174	FALSE
Succinivibrio	0.000194737	1	NA	NA	NA	FALSE
Sutterella	0.000150013	4	NA	0.314137	NA	FALSE
Tepidimonas	2.63158e-06	1	NA	NA	NA	FALSE
Terrisporobacter	0.000160526	4	NA	0.314137	NA	FALSE
Tessaracoccus	3.15789e-05	3	NA	0.35467	NA	FALSE
Thermus	1.05263e-05	1	NA	NA	NA	FALSE
Thiobacillus	5.26316e-06	1	NA	NA	NA	FALSE
TM7x	1.05263e-05	1	NA	NA	NA	FALSE
Treponema	5e-05	1	NA	NA	NA	FALSE
Trichococcus	1.57895e-05	2	NA	0.399004	NA	FALSE
Truepera	3.42105e-05	1	NA	NA	NA	FALSE
Tsukamurella	0.00322653	2	0.795883	0.995733	0.976803	FALSE
Tundrisphaera	2.63158e-06	1	NA	NA	NA	FALSE
Turicella	1.57895e-05	1	NA	NA	NA	FALSE
Turicibacter	0.00638186	21	NA	0.0161214	NA	FALSE
Turneriella	2.63158e-06	1	NA	NA	NA	FALSE
Tychonema_CCAP_1459.11B	0.000165789	2	NA	0.399004	NA	FALSE
Tyzzerella	2.63158e-06	1	NA	NA	NA	FALSE
UBA12409_ge	7.89474e-06	1	NA	NA	NA	FALSE
UCG.002	5.26316e-06	2	NA	0.399004	NA	FALSE
UCG.005	0.00146591	8	NA	0.185633	NA	FALSE
UCG.010_ge	0.00075	1	NA	NA	NA	FALSE
Undibacterium	0.000155263	4	NA	0.314137	NA	FALSE
Ureaplasma	0.000194737	9	NA	0.160882	NA	FALSE
Varibaculum	2.10526e-05	1	NA	NA	NA	FALSE
Variovorax	0.000518421	7	NA	0.213134	NA	FALSE
Veillonella	1.05263e-05	1	NA	NA	NA	FALSE
Veillonellaceae_ge	0.000376503	2	NA	0.399004	NA	FALSE
Vibrio	0.000134211	6	NA	0.243582	NA	FALSE
Vibrionaceae_ge	8.15792e-05	3	NA	0.35467	NA	FALSE
WCHB1.41_ge	2.63158e-06	1	NA	NA	NA	FALSE
Weeksellaceae_ge	0.00614711	21	0.0881342	0.419156	0.158792	FALSE
Weissella	0.000463158	4	NA	0.314137	NA	FALSE
WPS.2_ge	0.000568422	9	NA	0.160882	NA	FALSE
X1174.901.12	2.63158e-06	1	NA	NA	NA	FALSE
Xanthobacteraceae_ge	0.0123421	20	NA	0.0207275	NA	FALSE
Xanthomonadaceae_ge	2.10526e-05	4	NA	0.314137	NA	FALSE
Xanthomonas	5.52632e-05	2	NA	0.399004	NA	FALSE
Xylophilus	1.05263e-05	1	NA	NA	NA	FALSE
Yaniella	2.63158e-05	1	NA	NA	NA	FALSE
Yersinia	2.63158e-05	1	NA	NA	NA	FALSE
Yersiniaceae_ge	8.48896e-05	1	NA	NA	NA	FALSE

## Sheet: Decontam_prostate
Genus	Pasteurellaceae_ge	Mycoplasma	Weeksellaceae_ge	Propionibacterium	Deinococcus	Romboutsia	Streptococcus	Turicibacter	Micrococcus	Chloroplast_ge	Acinetobacter	Corynebacterium	Flavobacteriaceae_ge	Cutibacterium	Enhydrobacter	Enterobacterales_ge	Methylobacterium-Methylorubrum	Corynebacteriaceae_ge	Peptostreptococcaceae_ge	Sphingomonadaceae_ge	Enterobacteriaceae_ge	Paracoccus	Dermacoccus	A4b_ge	Xanthobacteraceae_ge	Lachnospiraceae_ge	Stenotrophomonas	Kocuria	Allobaculum	Escherichia-Shigella	Caulobacteraceae_ge	Pseudomonas	Aeromonas	Fusobacterium	Anaerococcus	Peptoniphilus	Paenarthrobacter	Parvimonas	Bosea	Saccharimonadales_ge	Erysipelotrichaceae_ge	Blautia	Yaniella	Alteromonadaceae_ge	Lactobacillus	Pseudomonadaceae_ge	Micrococcaceae_ge	Elizabethkingia	Nocardioides
Extraction_bk_01	0	0	0	0	0	0	1	0	0	0	8	0	12	0	0	0	0	0	0	0	6	0	0	0	0	0	0	0	0	4	0	0	1	0	0	0	0	0	0	0	0	0	0	0	0	0	0	0	0
Extraction_bk_02	8	3	2	2	0	0	0	0	0	0	1	0	1	37	1	9	1	0	0	0	7	0	0	0	0	0	0	0	0	143	0	16	0	0	0	0	0	0	0	0	0	0	0	0	0	0	0	0	0
PCR_bk_01	0	0	0	0	0	0	0	0	0	0	0	0	0	15	0	0	0	0	0	0	0	0	0	0	0	0	0	0	0	12	0	1	0	0	0	0	0	0	0	0	0	0	0	0	0	0	0	0	0
PCR_bk_02	5	0	1	11	0	0	40	0	0	0	54	0	64	0	0	1	0	0	0	0	46	0	0	0	0	0	11	0	0	161	0	0	4	0	0	0	0	0	0	0	0	0	0	0	0	0	0	0	0
PyM01_01	0	0	0	985	0	0	83	637	534	1	387	0	100	271	0	113	0	0	0	0	35	0	0	0	0	0	65	0	0	9	0	13	9	0	0	0	0	0	0	0	0	0	0	22	0	1	1	0	0
PyM01_02	615	4642	101	0	0	4	3093	0	0	0	0	0	0	0	0	0	0	0	0	0	0	0	0	0	0	0	0	0	1	0	1	0	0	0	0	0	0	0	0	0	2	0	0	0	0	0	0	0	0
PyM01_03	4281	709	268	0	0	0	3	1	0	0	0	0	0	0	0	0	0	0	1	0	0	0	0	0	1	2	0	0	0	0	0	0	0	1	0	0	0	0	0	1	1	2	0	0	0	0	0	0	0
PyM01_04	3610	592	200	0	0	2	0	4	0	0	3	0	0	0	0	1	0	0	3	0	0	0	0	0	0	0	0	0	1	0	0	0	0	0	0	0	0	0	0	0	2	0	0	0	0	0	0	0	0
PyM01_05	3581	954	267	9	0	0	2	11	4	0	6	0	18	0	0	3	0	0	4	21	2	0	0	0	0	0	1	0	0	3	0	0	0	6	0	3	0	0	0	0	0	0	0	1	0	1	1	0	0
PyM01_06	2288	3107	105	1	0	4	0	2	0	1	1	1	0	0	0	0	0	0	5	0	0	0	0	0	0	2	1	0	0	0	0	0	0	1	0	0	0	0	0	0	0	0	0	0	1	0	0	0	0
PyM01_07	3215	1397	361	2	0	0	1	5	0	1	4	2	1	0	0	0	0	1	1	0	2	0	0	0	0	4	0	3	3	0	0	0	1	0	0	0	0	0	0	0	0	0	0	0	0	0	0	0	0
PyM01_08	8630	182	2717	1312	0	2660	0	1241	0	910	155	77	235	0	183	81	0	0	182	143	52	1271	0	0	0	0	297	0	323	110	1	2	244	0	0	0	0	0	0	0	85	0	665	256	43	220	0	0	0
PyM02_01	0	0	0	0	0	0	1	0	0	0	14	0	76	0	26	21	0	0	0	5	28	0	0	0	0	0	40	0	0	23	0	0	15	0	0	0	0	0	0	0	0	0	0	0	0	0	0	0	0
PyM02_02	0	0	0	314	226	0	21	0	0	822	38	0	166	0	0	75	386	0	0	314	31	0	0	0	0	0	28	0	114	30	0	29	24	0	0	0	0	0	226	0	0	0	0	7	0	1	219	0	0
PyM02_03	1	525	4038	94	0	30	1291	0	0	21	23	49	12	0	0	16	5	0	52	0	21	0	0	0	0	0	38	0	1	5	0	8	1	0	0	0	0	0	28	0	1	0	0	4	4	5	0	0	0
PyM02_04	2133	436	17	4	10	26	1	65	2	0	2	4	0	0	0	1	0	0	8	5	0	0	0	0	0	1	1	3	4	1	0	0	0	6	0	0	0	0	0	0	2	0	0	0	5	0	7	0	0
PyM02_05	1532	1145	3	0	1	2	1	11	0	0	0	1	0	0	0	0	0	0	1	0	1	4	0	0	0	3	0	0	4	0	0	0	0	1	0	0	0	0	0	0	0	1	0	0	2	0	0	0	0
PyM02_06	1848	806	34	0	3	5	12	9	0	1	0	0	0	1	0	0	0	0	0	0	1	0	0	0	1	1	0	0	8	0	0	0	0	4	0	0	0	0	0	0	1	0	0	0	0	0	0	0	0
PyM02_07	4383	3272	107	13	0	0	10	8	0	0	1	7	0	3	0	6	0	1	0	0	2	0	0	0	0	6	0	0	4	0	1	0	0	0	0	0	0	0	0	0	0	2	0	0	0	0	0	0	0
PyM02_08	3176	421	128	0	20	0	115	10	0	10	0	2	0	5	0	1	2	0	5	0	0	0	0	0	0	0	0	9	3	1	0	1	0	0	0	0	0	0	0	0	0	4	0	0	0	0	2	0	0
PyM03_01	35	0	0	3496	0	0	70	0	0	0	443	0	99	918	0	292	0	0	0	0	99	0	0	0	0	0	112	57	0	68	0	0	72	0	0	0	0	0	543	0	0	0	0	140	0	2	6	0	0
PyM03_02	0	64	4788	16	2	88	14	137	0	3	7	16	2	9	0	2	0	0	84	6	1	2	0	0	0	41	1	7	23	1	0	7	2	0	0	0	0	0	0	0	5	21	0	1	0	0	21	1	0
PyM03_03	849	193	3856	63	51	298	39	344	0	39	11	21	5	0	0	5	0	0	108	1	2	0	0	0	0	117	2	0	50	8	0	3	4	0	0	0	0	0	0	0	36	98	0	0	113	0	10	30	0
PyM03_04	3171	649	1070	117	19	489	9	163	0	0	4	0	0	0	0	9	0	0	97	0	1	0	0	0	0	170	0	1	5	4	0	1	1	62	0	0	0	0	0	0	73	89	0	0	32	0	12	3	0
PyM03_05	2821	339	172	6	0	0	5	1	0	1	1	0	2	0	0	0	0	0	0	0	0	0	0	0	0	0	0	4	1	0	0	0	0	0	0	0	0	1	0	0	1	0	0	1	1	0	0	0	0
PyM03_06	6144	3971	412	0	2	3	2	34	0	1	1	0	0	1	0	1	0	0	11	1	0	0	0	0	0	3	0	0	6	0	0	0	0	0	0	0	0	0	0	0	4	1	0	0	2	0	2	0	0
PyM03_07	3647	2657	370	2	0	4	2	7	0	0	1	0	0	0	0	2	0	0	2	0	0	0	0	0	0	0	0	0	3	0	0	0	0	2	0	0	0	0	0	0	0	0	0	0	0	1	0	0	0
PyM03_08	1656	141	140	1	5	5	1	4	0	0	0	3	0	0	0	0	1	0	2	1	1	0	0	0	0	0	0	3	2	0	0	0	1	1	0	0	0	0	0	0	2	0	0	0	1	0	0	0	0
PyM04_01	0	0	1	0	1	0	44	0	0	0	528	0	4	0	0	329	138	0	0	0	160	2	0	0	175	0	135	0	0	33	0	219	194	0	821	0	0	0	0	0	0	0	0	20	0	2	0	146	0
PyM04_02	21	47	0	0	1	0	20	0	0	383	59	0	11	0	0	72	0	0	0	0	168	0	0	0	0	1	0	0	0	18	0	130	26	0	0	0	0	0	0	17	0	0	0	35	0	19	0	0	544
PyM04_03	1	13	0	403	0	1726	28	331	0	9	44	1049	0	259	0	164	0	0	235	7	34	0	179	92	443	140	35	0	129	35	0	83	1	0	0	0	0	0	0	0	175	312	0	20	198	4	144	131	0
PyM04_04	7	15	25	3	0	991	22	1494	0	0	2	0	33	0	0	5	0	0	1034	0	6	2	0	0	0	498	31	147	224	10	0	32	0	296	0	0	0	0	0	0	300	144	0	0	67	0	1	0	0
PyM04_05	4595	126	1373	16	96	67	16	131	0	1	5	12	0	0	0	8	4	0	56	4	7	0	0	14	0	58	6	5	36	2	0	0	1	2	0	0	0	0	0	0	37	8	0	5	21	0	33	6	0
PyM04_06	1949	468	198	1	15	4	302	28	0	0	3	0	0	0	0	0	14	0	1	0	1	0	0	0	0	8	0	0	5	1	0	0	0	520	0	0	0	762	0	11	0	2	0	0	0	1	8	0	0
PyM04_07	818	835	515	9	0	7	3	18	0	0	0	0	3	0	0	1	5	0	15	4	0	0	0	0	0	32	2	0	11	1	0	2	0	2	0	0	0	0	8	0	2	22	0	0	3	0	0	2	0
PyM04_08	4053	489	1010	18	12	41	8	82	0	0	5	26	0	0	0	2	0	4	21	8	0	0	0	0	0	7	0	0	41	1	0	0	0	0	0	0	0	0	0	1	3	1	7	1	4	0	8	0	0
PyM05_01	0	0	0	6114	0	0	94	0	0	417	187	0	306	0	0	221	0	0	0	687	152	0	0	0	563	0	215	0	0	77	0	259	154	0	0	0	834	0	0	0	0	0	0	40	0	332	0	0	0
PyM05_02	4116	301	197	12	0	4	0	1	0	5	0	17	1	0	0	1	0	1	3	0	1	0	0	0	0	0	0	1	1	1	0	0	0	0	0	0	0	0	0	0	0	0	0	0	0	0	0	0	0
PyM05_03	3699	429	1000	0	0	269	20	259	0	0	20	20	1	0	0	26	45	0	25	22	6	0	0	0	0	69	9	0	16	3	0	1	4	0	0	0	0	0	0	0	41	33	0	3	127	1	15	0	0
PyM05_04	4534	562	568	26	0	0	6	74	0	0	44	0	0	28	0	17	0	0	0	0	7	0	0	0	0	1	20	0	1	6	0	27	11	0	0	0	0	0	0	0	0	28	0	1	5	1	0	10	0
PyM05_05	1450	599	140	0	0	2	0	4	0	0	1	1	0	0	0	0	0	0	1	0	0	2	0	0	0	3	0	0	0	0	0	0	0	0	0	0	0	0	0	0	0	0	0	1	0	0	1	0	0
PyM05_06	2928	24	149	3	0	0	0	0	0	0	3	0	0	0	0	2	0	0	0	0	0	0	0	0	0	1	1	0	0	0	0	0	0	1	0	0	0	0	0	0	0	0	0	0	0	0	0	0	0
PyM05_07	671	93	315	13	1	57	7	62	0	2	2	0	2	15	0	2	0	0	3	0	1	0	0	0	1	0	0	0	1	0	0	0	0	0	0	0	0	0	0	0	3	7	0	0	0	0	9	1	0
PyM06_01	0	1018	3	695	12297	0	59	0	3273	510	521	1362	345	974	2208	345	1582	0	0	0	134	217	1310	1128	0	0	25	559	0	87	663	110	113	0	97	667	0	0	0	769	0	0	0	15	11	24	138	223	0
PyM06_02	0	1	0	317	160	0	21	0	0	0	62	0	0	0	0	34	0	191	0	0	21	0	0	0	0	0	5	0	0	14	0	14	35	0	0	0	0	0	0	0	0	0	0	10	4	0	0	0	0
PyM06_03	255	59	1	0	0	149	11	120	115	185	41	197	28	151	0	18	0	0	1	96	17	0	0	0	0	15	3	0	22	2	0	14	2	44	0	198	0	59	0	0	0	0	0	3	3	0	0	0	0
PyM06_04	88	76	422	0	0	0	389	0	0	174	159	0	725	0	0	245	0	0	0	559	377	0	0	0	0	0	70	329	36	140	399	67	122	0	0	0	0	0	0	0	0	0	0	58	0	29	1	0	0
PyM06_05	2665	69	1086	21	0	7	3	8	0	0	0	0	0	0	0	0	1	0	7	0	0	1	0	0	0	1	0	0	0	0	0	0	0	3	0	1	0	1	0	0	3	1	0	0	2	0	1	0	0
PyM06_06	236	0	2	213	0	0	0	0	0	0	318	0	370	0	0	261	0	1903	0	0	98	0	0	0	0	0	0	0	0	91	0	0	0	0	0	0	0	0	0	0	0	0	0	71	0	0	0	0	0
PyM06_07	692	351	2010	124	0	204	9	229	0	3	43	0	104	0	0	17	0	0	15	0	46	0	0	0	11	4	23	21	51	18	0	20	7	0	0	0	0	0	0	0	0	0	59	2	5	2	0	0	0
[truncated: 295 more columns]

## Sheet: prosate_meta_decon
	Genus	Picogreen	Is_sample
	Extraction_bk_01	0.003	FALSE
	Extraction_bk_02	0.005	FALSE
	PCR_bk_01	0.035	FALSE
	PCR_bk_02	0.03	FALSE
	PyM01_01	1.14	TRUE
	PyM01_02	23.13	TRUE
	PyM01_03	13.02	TRUE
	PyM01_04	2.77	TRUE
	PyM01_05	1.99	TRUE
	PyM01_06	4.13	TRUE
	PyM01_07	2.58	TRUE
	PyM01_08	1.04	TRUE
	PyM02_01	1.41	TRUE
	PyM02_02	0.09	TRUE
	PyM02_03	1.07	TRUE
	PyM02_04	3.76	TRUE
	PyM02_05	6.92	TRUE
	PyM02_06	7.03	TRUE
	PyM02_07	1.96	TRUE
	PyM02_08	2.02	TRUE
	PyM03_01	1.13	TRUE
	PyM03_02	1.37	TRUE
	PyM03_03	1.57	TRUE
	PyM03_04	1.34	TRUE
	PyM03_05	1.71	TRUE
	PyM03_06	3.85	TRUE
	PyM03_07	8.17	TRUE
	PyM03_08	6.99	TRUE
	PyM04_01	1.01	TRUE
	PyM04_02	1.16	TRUE
	PyM04_03	1.09	TRUE
	PyM04_04	1.26	TRUE
	PyM04_05	1.44	TRUE
	PyM04_06	2.41	TRUE
	PyM04_07	1.64	TRUE
	PyM04_08	1.39	TRUE
	PyM05_01	1.06	TRUE
	PyM05_02	1.24	TRUE
	PyM05_03	1.42	TRUE
	PyM05_04	5.83	TRUE
	PyM05_05	1.37	TRUE
	PyM05_06	4.13	TRUE
	PyM05_07	3.34	TRUE
	PyM06_01	1.09	TRUE
	PyM06_02	0.39	TRUE
	PyM06_03	1.07	TRUE
	PyM06_04	1.56	TRUE
	PyM06_05	7.87	TRUE
	PyM06_06	1.88	TRUE
	PyM06_07	1.05	TRUE

## Sheet: decontam.auto.005.prostate
genus	freq	prev	p.freq	p.prev	p	contaminant
Weeksellaceae_ge	0.0981631	40	0.0881342	0.0979592	0.0496611	TRUE
A4b_ge	0.000961806	3	NA	0.387245	NA	FALSE
AB1_ge	2.67738e-05	1	NA	NA	NA	FALSE
Abiotrophia	7.91109e-05	5	NA	0.32348	NA	FALSE
Absconditabacteriales_SR1_ge	0.000515654	1	NA	NA	NA	FALSE
ABY1_ge	0.000261369	1	NA	NA	NA	FALSE
Acidovorax	8.01362e-05	2	NA	0.92	NA	FALSE
Acinetobacter	0.0154764	40	0.645369	0.388667	0.597728	FALSE
Actinobacteria_ge	0.000469161	18	0.0226968	0.930022	0.102547	FALSE
Actinomyces	0.000425973	5	NA	0.32348	NA	FALSE
Aeribacillus	0.00406039	3	0.65285	0.992755	0.929196	FALSE
Aerococcaceae_ge	0.000225599	1	NA	NA	NA	FALSE
Aerococcus	1.13431e-05	2	NA	0.422449	NA	FALSE
Aeromonas	0.00427058	25	0.782141	0.5	0.758234	FALSE
Alicycliphilus	6.45161e-05	1	NA	NA	NA	FALSE
Aliidiomarina	0.000535919	8	NA	0.243009	NA	FALSE
Alishewanella	3.41983e-06	1	NA	NA	NA	FALSE
Aliterella	0.000289665	5	NA	0.32348	NA	FALSE
Allobaculum	0.00326497	31	NA	0.00841511	NA	FALSE
Alloprevotella	0.000501069	2	NA	0.422449	NA	FALSE
Alphaproteobacteria_ge	0.00020063	3	NA	0.880102	NA	FALSE
Alteromonadaceae_ge	0.00211988	23	NA	0.0381025	NA	FALSE
Anaerococcus	0.00481213	2	NA	0.422449	NA	FALSE
Anaerovoracaceae_ge	0.000108875	4	NA	0.354288	NA	FALSE
Anoxybacillus	0.000341732	1	NA	NA	NA	FALSE
Aquabacterium	0.00216737	8	NA	0.243009	NA	FALSE
Arsukibacterium	6.45161e-05	1	NA	NA	NA	FALSE
Arthrobacter	0.00103794	14	NA	0.127888	NA	FALSE
Atlantibacter	2.63748e-06	1	NA	NA	NA	FALSE
Atopostipes	3.09103e-05	3	NA	0.387245	NA	FALSE
Aureimonas	5.71347e-06	1	NA	NA	NA	FALSE
Azomonas	1.13309e-05	3	NA	0.387245	NA	FALSE
Azorhizophilus	1.8352e-06	1	NA	NA	NA	FALSE
B1.7BS_ge	8.20441e-06	1	NA	NA	NA	FALSE
Bacillaceae_ge	0.000528277	6	0.239165	0.965306	0.569298	FALSE
Bacillales_ge	1.8648e-05	1	NA	NA	NA	FALSE
Bacilli_ge	0.00015643	17	NA	0.379053	NA	FALSE
Bacillota_ge	3.32902e-05	4	NA	0.840404	NA	FALSE
Bacillus	2.95639e-06	1	NA	NA	NA	FALSE
Bacteria_ge	0.00278165	38	0.239165	0.139184	0.146552	FALSE
Bacteroidales_ge	0.000425773	5	NA	0.32348	NA	FALSE
Bacteroides	0.000455073	5	NA	0.32348	NA	FALSE
Bacteroidia_ge	0.000123066	4	NA	0.354288	NA	FALSE
Barnesiella	0.000176305	1	NA	NA	NA	FALSE
BBMC.4	1.78306e-05	1	NA	NA	NA	FALSE
BD2.11_terrestrial_group_ge	4.23131e-05	1	NA	NA	NA	FALSE
Bdellovibrio	5.05902e-05	1	NA	NA	NA	FALSE
Bdellovibrionota_ge	1.21378e-05	1	NA	NA	NA	FALSE
Beijerinckiaceae_ge	0.000827886	4	NA	0.354288	NA	FALSE
Bergeyella	0.000391822	5	NA	0.32348	NA	FALSE
Bifidobacterium	0.000130492	8	NA	0.243009	NA	FALSE
Blautia	0.00247804	18	NA	0.0780721	NA	FALSE
Bosea	0.0027883	4	NA	0.354288	NA	FALSE
Brachybacterium	3.69624e-05	1	NA	NA	NA	FALSE
Brevibacterium	0.000396575	5	NA	0.32348	NA	FALSE
Brochothrix	5.35475e-05	1	NA	NA	NA	FALSE
Burkholderiales_ge	9.56022e-05	6	NA	0.294726	NA	FALSE
Caenarcaniphilales_ge	1.41904e-05	1	NA	NA	NA	FALSE
Caenimonas	5.91279e-06	1	NA	NA	NA	FALSE
Campylobacter	9.6768e-05	1	NA	NA	NA	FALSE
Candidatus_Adlerbacteria_ge	1.70382e-05	1	NA	NA	NA	FALSE
Candidatus_Anammoximicrobium	4.662e-05	1	NA	NA	NA	FALSE
Candidatus_Campbellbacteria_ge	1.41776e-05	2	NA	0.422449	NA	FALSE
Candidatus_Curtissbacteria_ge	0.00110037	1	NA	NA	NA	FALSE
Candidatus_Daviesbacteria_ge	1.28464e-05	1	NA	NA	NA	FALSE
Candidatus_Kaiserbacteria_ge	0.00308834	10	0.695034	0.902041	0.919665	FALSE
Candidatus_Lloydbacteria_ge	3.67985e-05	1	NA	NA	NA	FALSE
Candidatus_Nomurabacteria_ge	6.06888e-06	1	NA	NA	NA	FALSE
Candidatus_Omnitrophus	0.000161527	1	NA	NA	NA	FALSE
Candidatus_Peribacteria_ge	0.00010924	1	NA	NA	NA	FALSE
Candidatus_Yonathbacteria_ge	1.75809e-06	1	NA	NA	NA	FALSE
Canicola	0.000725483	2	0.0885575	0.997551	0.302704	FALSE
Capnocytophaga	5.11146e-05	1	NA	NA	NA	FALSE
Cardiobacteriaceae_ge	2.27176e-05	1	NA	NA	NA	FALSE
Carnobacteriaceae_ge	1.41904e-05	1	NA	NA	NA	FALSE
Catenibacterium	5.81313e-06	2	NA	0.422449	NA	FALSE
Catonella	0.00042965	1	NA	NA	NA	FALSE
Caulobacteraceae_ge	0.00176803	5	NA	0.32348	NA	FALSE
Cedecea	0.000365676	8	NA	0.243009	NA	FALSE
Cellvibrio	3.44293e-06	1	NA	NA	NA	FALSE
Chitinophagaceae_ge	8.53531e-06	2	NA	0.422449	NA	FALSE
Chitinophagales_ge	0.000152322	1	NA	NA	NA	FALSE
Chloroplast_ge	0.0120498	22	NA	0.0444529	NA	FALSE
Chryseobacterium	0.00359262	10	NA	0.611333	NA	FALSE
Citreitalea	0.000687899	12	0.754496	0.9797	0.962571	FALSE
Clostridia_ge	6.93481e-06	1	NA	NA	NA	FALSE
Clostridia_UCG.014_ge	0.000453632	4	NA	0.354288	NA	FALSE
Clostridiaceae_ge	0.00010542	6	NA	0.294726	NA	FALSE
Clostridiales_ge	3.59842e-06	1	NA	NA	NA	FALSE
Clostridioides	2.55573e-05	1	NA	NA	NA	FALSE
Clostridium	0.000829199	2	0.640773	0.997551	0.925268	FALSE
Clostridium_sensu_stricto_1	0.00160427	21	NA	0.0515653	NA	FALSE
Comamonadaceae_ge	0.000332839	19	NA	0.322047	NA	FALSE
Comamonas	0.00126979	8	NA	0.243009	NA	FALSE
Conchiformibius	2.28114e-05	2	NA	0.422449	NA	FALSE
Corynebacteriaceae_ge	0.0123	6	NA	0.294726	NA	FALSE
Corynebacteriales_ge	0.000190704	2	NA	0.422449	NA	FALSE
Corynebacterium	0.00586235	19	NA	0.0683131	NA	FALSE
CPR2_ge	2.35215e-05	1	NA	NA	NA	FALSE
Cupriavidus	5.6794e-06	1	NA	NA	NA	FALSE
Curtobacterium	2.8397e-06	1	NA	NA	NA	FALSE
Curvibacter	3.12402e-06	1	NA	NA	NA	FALSE
Cutibacterium	0.0192456	14	0.74161	0.814286	0.908466	FALSE
Cyanobacteriia_ge	2.67769e-05	4	NA	0.354288	NA	FALSE
Cytophagales_ge	3.09864e-05	1	NA	NA	NA	FALSE
Dechlorosoma	8.76923e-05	2	NA	0.422449	NA	FALSE
Defluviitaleaceae_UCG.011	0.000432489	2	NA	0.422449	NA	FALSE
Deinococcus	0.0122132	18	NA	0.0780721	NA	FALSE
Delftia	7.29632e-05	2	NA	0.422449	NA	FALSE
Dellaglioa	2.8397e-06	1	NA	NA	NA	FALSE
Dermacoccus	0.00127507	2	NA	0.422449	NA	FALSE
Desemzia	0.000158375	1	NA	NA	NA	FALSE
Devosia	7.2086e-05	2	NA	0.422449	NA	FALSE
Diaphorobacter	6.83104e-05	2	NA	0.422449	NA	FALSE
Dorea	2.81162e-05	1	NA	NA	NA	FALSE
Dubosiella	0.000344117	12	NA	0.160258	NA	FALSE
Dyadobacter	0.000619807	1	NA	NA	NA	FALSE
Dysgonomonadaceae_ge	1.00351e-05	1	NA	NA	NA	FALSE
Elizabethkingia	0.00152737	10	NA	0.198415	NA	FALSE
Enhydrobacter	0.00234693	4	NA	0.840404	NA	FALSE
Enterobacillus	2.85673e-06	1	NA	NA	NA	FALSE
Enterobacterales_ge	0.00997976	37	0.251859	0.161837	0.171194	FALSE
Enterobacteriaceae_ge	0.0100301	35	0.875399	0.559498	0.839388	FALSE
Enterococcus	0.00017824	5	NA	0.32348	NA	FALSE
Erwiniaceae_ge	3.95466e-05	2	NA	0.422449	NA	FALSE
Erysipelatoclostridium	4.77264e-05	3	NA	0.387245	NA	FALSE
Erysipelothrix	6.19728e-05	1	NA	NA	NA	FALSE
Erysipelotrichaceae_ge	0.00215393	21	NA	0.0515653	NA	FALSE
Erysipelotrichaceae_UCG.003	1.00351e-05	1	NA	NA	NA	FALSE
Erysipelotrichales_ge	0.000128932	11	NA	0.178574	NA	FALSE
Escherichia.Shigella	0.0258738	34	0.830216	0.899314	0.964783	FALSE
Eubacterium	2.26175e-05	3	NA	0.387245	NA	FALSE
Euzebyaceae_ge	9.37101e-05	1	NA	NA	NA	FALSE
Exiguobacterium	2.13049e-05	1	NA	NA	NA	FALSE
Faecalibacterium	0.0006699	4	NA	0.354288	NA	FALSE
Faecalibaculum	0.000229224	11	NA	0.178574	NA	FALSE
Family_XI_ge	0.000210642	2	NA	0.422449	NA	FALSE
Fibrobacteraceae_possible_genus_06	0.000159877	1	NA	NA	NA	FALSE
Fimbriiglobus	9.99887e-05	2	NA	0.422449	NA	FALSE
Finegoldia	0.000477691	2	NA	0.422449	NA	FALSE
Flaviflexus	6.40576e-05	2	NA	0.422449	NA	FALSE
Flavobacteriaceae_ge	0.0144555	27	0.622203	0.777736	0.835159	FALSE
Flavobacteriales_ge	3.45357e-05	6	NA	0.294726	NA	FALSE
Flavobacterium	0.000619798	2	NA	0.422449	NA	FALSE
Floricoccus	3.36022e-06	1	NA	NA	NA	FALSE
Fournierella	1.70382e-05	1	NA	NA	NA	FALSE
Frederiksenia	0.000120464	13	NA	0.143389	NA	FALSE
Frigoribacterium	0.00851563	2	0.786141	0.997551	0.974836	FALSE
Fusibacter	2.36511e-05	1	NA	NA	NA	FALSE
Fusobacteriaceae_ge	4.6442e-05	2	NA	0.422449	NA	FALSE
Fusobacteriales_ge	1.16122e-05	1	NA	NA	NA	FALSE
Fusobacterium	0.00351659	16	NA	0.100686	NA	FALSE
Gaiella	0.00114554	2	NA	0.422449	NA	FALSE
Gammaproteobacteria_ge	0.000367119	14	0.131294	0.814286	0.345938	FALSE
Gemella	0.000268062	7	NA	0.267933	NA	FALSE
Glutamicibacter	0.000271638	1	NA	NA	NA	FALSE
Gracilibacteria_ge	2.95639e-06	1	NA	NA	NA	FALSE
Granulicatella	2.93494e-05	1	NA	NA	NA	FALSE
Halieaceae_ge	1.17206e-06	1	NA	NA	NA	FALSE
Halomonadaceae_ge	0.000167453	2	NA	0.422449	NA	FALSE
Halomonas	0.000106525	1	NA	NA	NA	FALSE
Holdemanella	0.000434772	14	NA	0.127888	NA	FALSE
Hyphomicrobiales_ge	0.00522482	2	0.631427	0.997551	0.921027	FALSE
Hyphomicrobium	0.000107095	1	NA	NA	NA	FALSE
Ilumatobacter	0.000634033	1	NA	NA	NA	FALSE
Ilumatobacteraceae_ge	2.54291e-06	1	NA	NA	NA	FALSE
IMCC26207	5.71347e-06	1	NA	NA	NA	FALSE
IMCC26256_ge	0.00013892	1	NA	NA	NA	FALSE
Inhella	3.03444e-06	1	NA	NA	NA	FALSE
Janibacter	0.00279744	2	NA	0.422449	NA	FALSE
Jatrophihabitans	1.5456e-05	1	NA	NA	NA	FALSE
Jeotgalibaca	2.8397e-06	1	NA	NA	NA	FALSE
Jeotgalicoccus	4.80811e-05	5	NA	0.32348	NA	FALSE
JG30.KF.CM45_ge	3.09119e-05	1	NA	NA	NA	FALSE
Johnsonella	5.02587e-05	1	NA	NA	NA	FALSE
Kapabacteriales_ge	0.000144863	1	NA	NA	NA	FALSE
Klenkia	4.52297e-05	2	NA	0.422449	NA	FALSE
Knoellia	0.000189361	1	NA	NA	NA	FALSE
Kocuria	0.00229819	14	NA	0.127888	NA	FALSE
Lachnoanaerobaculum	7.27802e-06	1	NA	NA	NA	FALSE
Lachnospira	0.00019728	3	NA	0.387245	NA	FALSE
Lachnospiraceae_ge	0.00376045	25	NA	0.0274642	NA	FALSE
Lachnospirales_ge	3.12402e-06	1	NA	NA	NA	FALSE
Lacticaseibacillus	1.06525e-05	1	NA	NA	NA	FALSE
Lactobacillaceae_ge	6.62671e-05	11	NA	0.178574	NA	FALSE
Lactobacillales_ge	0.000857078	17	NA	0.379053	NA	FALSE
Lactobacillus	0.0019339	22	NA	0.0444529	NA	FALSE
Latilactobacillus	0.000107079	3	NA	0.880102	NA	FALSE
Lawsonella	0.000220347	1	NA	NA	NA	FALSE
Lelliottia	0.000100787	2	NA	0.422449	NA	FALSE
Leptotrichia	7.27802e-06	1	NA	NA	NA	FALSE
Leucobacter	0.000258122	4	NA	0.354288	NA	FALSE
Leuconostoc	0.000559516	8	0.903142	0.937143	0.987544	FALSE
Ligilactobacillus	0.000225191	7	NA	0.267933	NA	FALSE
Limnohabitans	3.91326e-05	1	NA	NA	NA	FALSE
Limosilactobacillus	0.000899231	15	NA	0.113678	NA	FALSE
Mageeibacillus	1.44509e-05	1	NA	NA	NA	FALSE
Megamonas	5.91279e-06	1	NA	NA	NA	FALSE
Methylobacterium.Methylorubrum	0.00413508	12	NA	0.5403	NA	FALSE
Methylocella	9.07666e-05	2	NA	0.422449	NA	FALSE
Microbacteriaceae_ge	0.00155069	11	NA	0.575404	NA	FALSE
Microbacterium	6.85873e-05	5	NA	0.32348	NA	FALSE
Micrococcaceae_ge	0.00224007	21	NA	0.0515653	NA	FALSE
Micrococcales_ge	6.9902e-05	7	NA	0.267933	NA	FALSE
Micrococcus	0.00537303	5	NA	0.32348	NA	FALSE
Microscillaceae_ge	0.000759594	1	NA	NA	NA	FALSE
Microtrichaceae_ge	1.56201e-05	1	NA	NA	NA	FALSE
Mitochondria_ge	9.54198e-06	1	NA	NA	NA	FALSE
Moellerella	1.83993e-05	1	NA	NA	NA	FALSE
Mogibacterium	2.1097e-05	1	NA	NA	NA	FALSE
Moraxella	0.000464339	6	NA	0.294726	NA	FALSE
Moraxellaceae_ge	1.70608e-05	2	NA	0.422449	NA	FALSE
Morganella	4.90952e-05	4	NA	0.354288	NA	FALSE
Morganellaceae_ge	3.34263e-05	3	NA	0.387245	NA	FALSE
Murdochiella	0.00067701	1	NA	NA	NA	FALSE
Muribaculaceae_ge	0.000182693	4	NA	0.354288	NA	FALSE
Mycobacteriales_ge	0.000196078	1	NA	NA	NA	FALSE
Mycoplasma	0.113944	40	NA	0.011333	NA	FALSE
Mycoplasmopsis	6.45161e-05	1	NA	NA	NA	FALSE
Nakamurella	0.000170439	1	NA	NA	NA	FALSE
Negativibacillus	0.000210018	1	NA	NA	NA	FALSE
Neisseriaceae_ge	3.5718e-05	2	NA	0.422449	NA	FALSE
Nitrincola	1.21378e-05	1	NA	NA	NA	FALSE
Nocardioides	0.00507226	1	NA	NA	NA	FALSE
Nosocomiicoccus	4.48129e-06	1	NA	NA	NA	FALSE
Novosphingobium	0.00477614	2	NA	0.422449	NA	FALSE
Oceanisphaera	0.0001192	1	NA	NA	NA	FALSE
Ochrobactrum	2.87873e-05	1	NA	NA	NA	FALSE
Oligoflexaceae_ge	4.19655e-05	2	NA	0.422449	NA	FALSE
OM60NOR5_clade	4.45382e-05	1	NA	NA	NA	FALSE
Oxalobacteraceae_ge	0.00100891	5	0.875141	0.976531	0.988877	FALSE
Paenarthrobacter	0.00153056	1	NA	NA	NA	FALSE
Paenisporosarcina	0.00013986	1	NA	NA	NA	FALSE
Paenochrobactrum	3.40764e-05	1	NA	NA	NA	FALSE
Paracoccus	0.00129034	8	NA	0.243009	NA	FALSE
Parasutterella	2.41395e-05	2	NA	0.422449	NA	FALSE
Parcubacteria_ge	0.002217	15	0.640773	0.789286	0.850528	FALSE
Parvimonas	0.00337664	4	NA	0.354288	NA	FALSE
Pasteurella	8.51426e-06	1	NA	NA	NA	FALSE
Pasteurellaceae_ge	0.358437	40	0.201614	0.0979592	0.0972605	FALSE
Paucibacter	6.73933e-05	1	NA	NA	NA	FALSE
Pelomonas	0.000282321	1	NA	NA	NA	FALSE
Peptococcus	4.21393e-05	4	NA	0.354288	NA	FALSE
Peptoniphilus	0.00180456	4	NA	0.354288	NA	FALSE
Peptostreptococcaceae_ge	0.00561612	29	NA	0.0129939	NA	FALSE
Peptostreptococcus	1.21857e-05	2	NA	0.422449	NA	FALSE
Phascolarctobacterium	8.8292e-05	4	NA	0.354288	NA	FALSE
Phormidesmis_ANT.LACV5.1	0.000151741	2	NA	0.422449	NA	FALSE
Pirellula	5.82568e-05	1	NA	NA	NA	FALSE
Planococcaceae_ge	1.56201e-05	1	NA	NA	NA	FALSE
Planomicrobium	1.00351e-05	1	NA	NA	NA	FALSE
Polynucleobacter	0.000479478	2	NA	0.422449	NA	FALSE
Porphyrobacter	1.98779e-05	1	NA	NA	NA	FALSE
Porphyromonadaceae_ge	0.00206718	2	NA	0.422449	NA	FALSE
Porphyromonas	0.00277832	7	NA	0.267933	NA	FALSE
Prevotella	0.000380818	1	NA	NA	NA	FALSE
Prevotella_9	9.01583e-05	2	NA	0.422449	NA	FALSE
Prevotellaceae_Ga6A1_group	7.19683e-06	1	NA	NA	NA	FALSE
Prevotellaceae_ge	5.67617e-06	1	NA	NA	NA	FALSE
Propionibacterium	0.0390854	34	0.80553	0.236735	0.506695	FALSE
Proteiniclasticum	4.07166e-06	1	NA	NA	NA	FALSE
Proteocatella	0.000385271	2	NA	0.422449	NA	FALSE
Proteus	8.95163e-05	1	NA	NA	NA	FALSE
Providencia	0.000270122	3	NA	0.387245	NA	FALSE
Pseudoclavibacter	0.000294273	2	NA	0.422449	NA	FALSE
Pseudoduganella	0.000706519	2	NA	0.92	NA	FALSE
Pseudolabrys	1.8648e-05	1	NA	NA	NA	FALSE
Pseudomonadaceae_ge	0.0011683	17	NA	0.0888406	NA	FALSE
Pseudomonadales_ge	4.0955e-05	4	NA	0.840404	NA	FALSE
Pseudomonadota_ge	4.23782e-05	6	NA	0.294726	NA	FALSE
Pseudomonas	0.00613853	23	0.8372	0.561122	0.824688	FALSE
Psychrobacter	0.000257758	6	NA	0.294726	NA	FALSE
Pulveribacter	6.45161e-05	1	NA	NA	NA	FALSE
Pyramidobacter	1.18871e-05	1	NA	NA	NA	FALSE
Ralstonia	0.00197971	20	NA	0.0594985	NA	FALSE
Raoultella	4.81899e-05	4	NA	0.354288	NA	FALSE
Rathayibacter	2.77778e-05	1	NA	NA	NA	FALSE
RCP2.54_ge	1.95663e-05	1	NA	NA	NA	FALSE
Rheinheimera	7.08952e-05	2	NA	0.422449	NA	FALSE
Rhizobacter	6.06888e-06	1	NA	NA	NA	FALSE
Rhizobiaceae_ge	0.000178735	5	0.511643	0.976531	0.846321	FALSE
Rhizobiales_ge	7.22543e-06	1	NA	NA	NA	FALSE
Rhodobacteraceae_ge	0.00045848	9	NA	0.219865	NA	FALSE
Rhodocyclaceae_ge	0.000110049	1	NA	NA	NA	FALSE
Rhodoferax	6.36319e-05	1	NA	NA	NA	FALSE
Rhodoluna	0.000161736	2	NA	0.422449	NA	FALSE
Rickettsiales_ge	1.34439e-05	1	NA	NA	NA	FALSE
Romboutsia	0.0171715	27	NA	0.0192249	NA	FALSE
Roseomonas	2.57106e-05	1	NA	NA	NA	FALSE
Rothia	0.00034065	2	NA	0.92	NA	FALSE
Rugamonas	6.06888e-06	1	NA	NA	NA	FALSE
Ruminococcaceae_ge	7.68316e-05	2	NA	0.422449	NA	FALSE
S5.A14a	0.000211566	1	NA	NA	NA	FALSE
Saccharimonadales_ge	0.00065889	5	NA	0.32348	NA	FALSE
Saccharopolyspora	3.26105e-05	1	NA	NA	NA	FALSE
Saprospiraceae_ge	0.00018201	2	NA	0.422449	NA	FALSE
Serratia	0.00281694	22	0.875141	0.591429	0.858456	FALSE
SH.PL14	0.00011258	1	NA	NA	NA	FALSE
Shewanella	7.22318e-05	3	NA	0.387245	NA	FALSE
Simplicispira	5.81313e-06	2	NA	0.422449	NA	FALSE
SN8	3.02662e-05	3	NA	0.880102	NA	FALSE
Solirubrobacteraceae_ge	0.000150227	1	NA	NA	NA	FALSE
Solobacterium	0.000234354	1	NA	NA	NA	FALSE
Soonwooa	2.83809e-06	1	NA	NA	NA	FALSE
Sphingobacterium	0.00169425	7	NA	0.723419	NA	FALSE
Sphingobium	1.68634e-05	1	NA	NA	NA	FALSE
Sphingomonadaceae_ge	0.00613422	17	NA	0.0888406	NA	FALSE
Sphingomonas	3.52923e-05	3	NA	0.387245	NA	FALSE
Sphingorhabdus	5.94354e-06	1	NA	NA	NA	FALSE
Spirillum	2.83447e-06	1	NA	NA	NA	FALSE
Spiroplasma	0.000183733	1	NA	NA	NA	FALSE
Spirosoma	8.09934e-05	4	NA	0.354288	NA	FALSE
Staphylococcus	0.00108007	17	NA	0.379053	NA	FALSE
Stenotrophomonas	0.00469965	26	NA	0.160391	NA	FALSE
Streptococcaceae_ge	5.35475e-05	1	NA	NA	NA	FALSE
Streptococcus	0.0182695	41	0.744481	0.0795918	0.226703	FALSE
Subdoligranulum	2.54291e-06	1	NA	NA	NA	FALSE
Sulfuritalea	8.15608e-05	3	NA	0.387245	NA	FALSE
Sutterella	2.27047e-05	1	NA	NA	NA	FALSE
Tepidimonas	1.68634e-05	1	NA	NA	NA	FALSE
Terrisporobacter	0.000102689	7	NA	0.267933	NA	FALSE
Tessaracoccus	0.000195828	1	NA	NA	NA	FALSE
Thermoactinomycetaceae_ge	0.000128795	1	NA	NA	NA	FALSE
Thermodesulfovibrionia_ge	0.000154747	1	NA	NA	NA	FALSE
Tibeticola	2.63748e-06	1	NA	NA	NA	FALSE
Tsukamurella	0.00245216	2	0.795883	0.997551	0.977138	FALSE
Tundrisphaera	2.8397e-06	1	NA	NA	NA	FALSE
Turicella	0.000551777	3	NA	0.387245	NA	FALSE
Turicibacter	0.0170698	33	NA	0.00516717	NA	FALSE
Turneriella	0.0003613	2	NA	0.422449	NA	FALSE
Tyzzerella	1.87441e-05	1	NA	NA	NA	FALSE
UBA12409_ge	0.00156394	1	NA	NA	NA	FALSE
UCG.005	2.23543e-05	2	NA	0.422449	NA	FALSE
Undibacterium	9.94196e-05	3	NA	0.387245	NA	FALSE
Ureaplasma	0.00289965	12	NA	0.160258	NA	FALSE
Veillonella	2.11566e-05	1	NA	NA	NA	FALSE
Vibrio	3.72836e-05	1	NA	NA	NA	FALSE
Vibrionaceae_ge	0.00050123	11	NA	0.178574	NA	FALSE
Vibrionimonas	2.51992e-05	1	NA	NA	NA	FALSE
X0319.6G20_ge	3.00297e-05	2	NA	0.422449	NA	FALSE
Xanthobacteraceae_ge	0.00337831	7	NA	0.267933	NA	FALSE
Xanthomonadaceae_ge	0.000103192	11	NA	0.178574	NA	FALSE
Yaniella	0.000856464	3	NA	0.387245	NA	FALSE
Yersiniaceae_ge	9.93655e-05	3	NA	0.880102	NA	FALSE

## Sheet: Decontam_urine
Genus	Escherichia-Shigella	Propionibacterium	Flavobacterium	Acinetobacter	Chloroplast_ge	Enterobacter	Streptococcus	Pseudomonadaceae_ge	Staphylococcus	Citrobacter	Aeromonas	Enterobacteriaceae_ge	Serratia	Pseudomonas	Enterobacterales_ge	Turicibacter	Altererythrobacter	Arthrobacter	Rheinheimera	Romboutsia	Stenotrophomonas	Lactobacillus	Alteromonadaceae_ge	Kocuria	Chryseobacterium	Clostridium_sensu_stricto_1	Corynebacterium	Xanthobacteraceae_ge	Cutibacterium	Methylobacterium-Methylorubrum	Allobaculum	Micrococcus	Ralstonia	Pelomonas	Enhydrobacter	Limosilactobacillus	Paracoccus	Erysipelotrichaceae_ge	Bacillus	Peptostreptococcaceae_ge	Sphingomonas	Saccharimonadales_ge	Vibrio	Lactobacillales_ge	Candidatus_Peribacteria_ge	Mycoplasma	Pseudomonadota_ge	Comamonas	Sphingobacterium
Extraction_bk_01	4	0	0	8	0	0	1	0	0	0	1	6	2	0	0	0	0	0	0	0	0	0	0	0	0	0	0	0	0	0	0	0	0	0	0	0	0	0	0	0	0	0	0	0	0	0	0	0	0
Extraction_bk_02	143	2	0	1	0	0	0	0	0	0	0	7	0	16	9	0	0	0	0	0	0	0	0	0	1	0	0	0	37	1	0	0	0	0	1	0	0	0	0	0	0	0	0	0	0	3	0	0	1
PCR_bk_01	12	0	0	0	0	0	0	0	0	0	0	0	0	1	0	0	0	0	0	0	0	0	0	0	0	0	0	0	15	0	0	0	0	0	0	0	0	0	0	0	0	0	0	0	0	0	0	0	0
PCR_bk_02	161	11	0	54	0	0	40	0	1	0	4	46	10	0	1	0	0	0	0	0	11	0	0	0	0	0	0	0	0	0	0	0	0	0	0	0	0	0	0	0	0	0	0	2	0	0	0	0	0
PyF01_01	57	241	505	137	9	66	502	1541	0	558	321	53	53	374	498	0	187	1	356	0	249	0	136	1095	5	0	0	0	0	0	0	713	0	0	143	0	0	0	0	0	468	0	73	0	0	1	0	0	0
PyF01_02	2	0	655	581	515	762	356	17	31	104	415	75	521	320	425	0	0	571	14	465	16	2	110	602	0	1100	0	0	0	0	0	0	257	0	0	25	8	0	0	13	0	0	168	1	0	0	0	0	0
PyF01_03	0	0	3092	19	1359	105	62	0	0	0	27	0	7	214	14	0	0	0	102	555	0	0	0	0	0	0	0	324	0	0	0	0	2	4	0	0	0	0	0	14	0	0	112	13	0	0	0	0	0
PyF01_04	417	0	561	438	737	0	286	1	0	136	0	114	0	116	98	1	0	0	0	0	181	0	0	0	0	577	0	0	0	0	717	0	0	493	39	0	0	0	0	294	0	453	0	1	0	0	0	0	49
PyF01_05	75	31	82	1587	32	0	488	36	1	0	0	14	0	65	1	0	1	0	48	0	0	0	2	110	4705	0	17	0	55	84	24	261	0	61	770	24	0	191	0	0	86	0	0	0	0	0	0	28	161
PyF01_06	10	1089	68	76	664	162	218	1	352	496	0	89	67	116	20	0	382	0	861	0	4	0	127	0	188	0	0	0	0	382	0	0	0	0	0	0	0	0	252	0	753	0	95	1	0	0	0	0	138
PyF01_07	260	113	1415	52	871	0	220	0	0	17	0	28	0	0	294	262	0	1	529	1055	0	96	1	0	0	0	0	0	0	0	0	1084	0	243	0	0	0	126	398	3	0	0	0	0	540	0	0	0	0
PyF01_08	49	49	102	155	257	63	16	0	0	111	252	159	87	57	17	0	0	0	0	0	266	0	170	0	0	0	177	171	0	0	0	0	47	46	0	0	0	0	0	0	240	10	0	0	8	0	1	0	37
PyF01_09	2	1243	1683	74	0	84	1	0	0	0	71	2	707	0	43	0	0	0	476	0	0	19	0	0	0	0	0	0	0	0	0	529	0	0	0	8	0	0	0	0	0	0	0	0	0	0	2595	0	0
PyF01_10	88	1	599	0	983	60	0	117	788	81	93	104	164	82	26	445	356	0	30	16	41	0	37	0	55	538	116	0	0	9	357	280	0	26	27	488	0	316	11	212	0	50	32	0	0	0	0	0	62
PyF02_01	9449	1	0	1	0	1	1	0	0	1	1	250	0	0	293	0	0	0	0	0	0	0	0	0	0	0	0	0	0	0	0	0	0	0	0	0	0	0	0	0	0	0	0	0	0	0	0	0	0
PyF02_02	9192	0	0	0	0	2	0	0	0	0	0	414	0	0	390	0	0	0	0	0	0	0	0	0	0	0	0	0	0	0	0	0	0	0	0	0	0	0	0	0	0	0	0	0	0	0	0	0	0
PyF02_03	9106	0	1	0	0	0	0	1	0	0	0	489	0	0	399	0	0	0	0	0	0	0	0	0	0	0	0	0	0	0	0	0	0	0	0	0	0	0	0	0	0	0	0	0	0	0	0	0	0
PyF02_04	102	0	499	731	0	388	94	87	16	284	479	162	206	124	225	800	0	375	0	0	414	39	90	0	0	157	0	0	82	0	10	87	163	2	0	150	0	264	0	101	0	204	0	99	0	0	0	0	0
PyF02_05	11	99	161	586	26	56	519	2316	140	2	0	9	51	369	54	0	790	0	8	0	19	0	0	0	318	38	101	0	619	0	59	392	18	115	125	49	67	3	66	279	13	0	8	64	0	0	1	88	0
PyF02_06	4	322	469	816	366	246	394	1401	6	423	112	185	149	87	31	0	1024	0	1	0	88	0	56	0	0	1	0	0	382	0	1	554	0	257	734	0	370	0	0	0	0	0	28	0	0	0	0	0	25
PyF02_07	1	1503	574	370	0	1074	354	87	219	232	519	88	164	65	327	1	34	1	268	0	518	0	100	165	206	0	81	0	0	321	0	0	99	0	294	0	510	0	1	0	1	0	138	0	0	0	0	0	0
PyF02_08	105	0	336	527	356	360	287	42	171	543	346	161	441	430	176	611	0	0	3	416	406	0	337	101	10	0	387	32	50	60	0	0	0	74	0	0	0	670	15	63	0	1	228	208	0	0	1	0	55
PyF02_09	923	2	145	1426	2050	260	392	0	0	76	310	126	1	102	56	0	0	0	24	0	2	0	0	0	0	0	0	0	942	0	0	0	0	46	441	0	0	0	0	0	0	0	0	0	0	0	0	0	115
PyF03_01	9111	155	4	13	7	8	6	1	0	10	17	201	3	2	350	0	0	0	0	0	21	0	1	0	0	0	0	0	0	0	0	0	0	0	0	0	0	0	0	0	0	0	3	5	0	0	0	0	0
PyF03_02	9413	0	0	0	0	1	0	0	0	0	0	247	0	0	335	0	0	0	0	0	0	0	0	0	0	0	0	0	0	0	0	0	0	0	0	0	0	0	0	0	0	0	0	0	0	0	0	0	0
PyF03_03	2757	1	1229	0	2149	0	0	0	0	0	0	143	0	0	148	0	0	0	473	0	0	7	0	0	0	0	0	0	0	0	0	0	0	0	0	0	0	0	0	0	0	0	0	0	731	0	0	0	0
PyF03_04	9227	2	14	16	8	14	11	3	9	16	13	74	16	37	238	28	4	3	4	48	7	0	3	11	6	0	15	0	8	41	0	0	14	0	1	0	0	0	3	2	0	0	2	1	0	0	0	0	0
PyF03_05	9104	5	2	8	2	5	3	5	10	2	5	343	3	0	468	2	0	0	1	0	3	0	1	0	2	0	0	0	0	0	0	0	0	0	0	1	0	0	2	0	0	0	0	1	0	0	0	0	0
PyF03_06	8431	338	25	70	0	100	60	67	1	31	0	244	5	0	345	0	0	0	0	0	0	0	22	0	0	0	0	0	0	0	1	0	0	4	0	0	0	0	0	0	0	0	0	0	0	0	0	0	39
PyF03_07	8829	178	13	24	3	13	25	0	0	8	11	207	2	3	317	65	0	0	0	14	2	9	2	0	2	5	0	0	0	5	14	0	0	0	0	27	0	59	0	54	0	4	6	0	0	0	0	18	0
PyF04_01	9	929	564	5	6	507	1	213	0	342	916	89	378	0	156	0	1032	0	0	0	794	0	184	0	0	1	117	0	0	0	0	572	50	0	0	0	0	0	0	0	0	0	0	0	220	0	0	0	176
PyF04_02	139	730	369	306	0	691	231	2	0	647	137	226	480	372	358	246	0	55	309	379	468	0	113	523	0	0	0	0	0	222	49	0	41	37	56	0	0	10	0	14	40	0	18	133	0	0	0	122	0
PyF04_03	147	0	3728	687	1	495	0	0	12	0	59	298	942	11	82	0	0	0	385	1	0	1	0	0	1	0	0	0	1	0	933	0	0	361	0	0	0	0	330	0	0	0	0	0	65	2	0	0	0
PyF04_04	3	531	204	102	164	84	74	0	378	81	61	30	66	0	44	813	170	312	0	683	49	457	40	35	0	0	0	0	0	0	463	0	116	0	0	0	0	690	51	564	0	67	0	0	0	0	0	0	194
PyF04_05	152	0	246	95	346	58	0	3435	69	26	0	11	76	341	24	0	1826	0	233	0	0	0	1	0	36	0	511	0	353	0	0	0	0	0	0	0	0	1	0	23	164	0	0	0	0	0	0	0	0
PyF04_06	336	228	594	1301	1	598	0	340	0	334	694	309	548	165	368	1	0	0	509	0	100	0	422	0	0	0	0	1	0	0	0	0	0	238	51	0	0	0	0	0	0	0	106	192	0	222	1	103	173
PyF04_07	52	1	277	837	0	474	0	3000	0	0	1	17	0	126	63	0	601	0	315	1834	106	0	0	0	310	0	0	0	0	0	0	0	0	0	0	0	0	0	389	41	1	0	15	0	0	0	0	0	0
PyF04_08	26	2471	318	421	290	666	64	220	136	58	343	175	14	386	42	0	186	0	43	0	655	0	0	0	32	0	1	177	0	0	0	0	0	0	509	0	1623	0	0	0	1	36	36	6	0	0	0	0	0
PyF04_09	139	539	384	194	153	188	236	5	0	33	47	76	39	0	130	0	0	0	53	158	81	0	265	1	1	0	1	1794	370	0	692	0	0	0	1	0	0	109	0	9	0	0	1	0	0	1066	0	196	42
PyM01_01	125	0	317	611	307	821	300	0	0	296	938	643	513	157	124	162	0	0	0	0	706	0	278	0	0	0	0	1	0	209	0	0	477	0	0	1	0	0	0	0	285	0	0	0	884	0	0	0	70
PyM01_02	8	169	58	90	0	102	8138	0	0	43	37	52	5	0	9	34	0	0	0	0	28	0	3	0	0	28	86	30	0	0	0	0	0	0	0	0	0	0	0	11	0	0	0	3	0	831	0	0	0
PyM01_03	5	33	37	64	32	15	105	0	36	33	15	7	2	16	15	151	0	12	7	47	7	4298	10	0	0	13	56	0	0	43	471	0	6	6	0	1424	0	197	0	264	0	20	7	0	0	0	0	0	6
PyM01_04	56	822	776	647	173	542	147	1321	89	175	163	575	171	312	44	0	825	0	54	0	269	0	1	1	0	0	0	86	47	90	0	1	68	0	0	0	0	0	42	0	404	0	20	27	0	0	0	113	108
PyM01_05	442	4048	435	392	0	390	28	19	0	152	207	266	184	3	89	0	190	0	297	0	239	0	39	0	2	0	0	1	0	44	0	0	85	0	30	0	1	0	115	0	7	0	29	0	0	2	0	3	98
PyM01_06	69	3821	263	354	513	311	97	133	653	518	45	84	72	0	100	1	0	0	231	0	435	0	46	0	0	0	0	0	63	15	77	0	0	27	0	0	0	0	0	0	494	0	6	113	8	0	0	0	21
PyM01_07	5205	262	122	403	0	352	86	0	54	357	112	274	98	16	202	94	0	0	56	30	71	23	22	0	0	0	0	476	0	291	0	0	19	5	22	0	0	0	16	0	0	0	77	78	0	0	0	0	28
PyM01_08	29	0	50	40	87	179	278	0	0	40	61	20	16	0	19	1029	0	1865	0	106	59	0	33	527	0	0	0	0	0	264	40	0	0	0	6	0	0	198	0	73	32	0	0	27	0	0	0	0	0
PyM02_01	33	331	902	925	470	973	531	259	0	556	263	264	129	232	386	0	0	0	0	0	82	0	471	0	0	0	0	0	0	111	0	0	35	41	0	0	0	0	175	0	0	379	69	21	0	0	0	0	156
PyM02_02	168	595	3950	65	174	0	48	0	533	1101	401	294	0	0	10	0	0	655	1	0	0	0	0	0	0	0	0	1	0	0	0	0	0	0	0	0	0	0	0	0	0	0	0	0	573	0	0	0	0
PyM02_03	28	272	718	589	573	540	283	49	161	481	294	108	271	31	129	452	0	402	552	0	110	408	213	55	89	806	0	147	20	0	280	63	30	0	0	149	0	246	0	0	0	0	43	36	0	0	0	0	3
PyM02_04	16	0	1337	2024	638	547	480	115	0	39	264	55	261	0	165	0	20	457	52	0	0	0	636	0	0	0	0	0	0	0	0	0	0	0	0	0	0	0	0	0	425	2	20	0	4	0	0	0	0
PyM02_05	25	1954	384	425	22	1076	372	1	52	327	396	290	273	232	229	0	0	528	42	0	197	84	176	0	7	1	0	0	27	150	0	0	46	52	0	95	0	0	192	0	0	96	16	21	9	0	0	0	32
PyM02_06	526	2	1095	2	1535	324	50	0	130	102	0	62	144	0	52	0	0	0	1113	0	18	0	70	1	2	1	0	1	1082	0	0	0	0	1392	32	0	0	0	3	0	0	0	0	1	0	2	0	1	0
PyM02_07	116	1494	140	951	326	602	364	379	17	292	249	485	296	369	159	0	4	1	144	0	126	0	5	0	118	0	10	1231	0	68	0	0	33	0	0	0	160	0	0	0	0	0	398	4	0	97	0	71	10
PyM03_01	43	251	74	44	124	82	191	14	0	27	44	114	33	13	20	437	2	2436	16	864	68	57	15	816	0	89	0	60	9	435	99	107	0	0	0	82	252	123	2	214	0	0	7	0	0	0	0	0	1
PyM03_02	102	4234	555	212	71	35	53	231	38	31	21	92	37	5	20	0	713	0	0	0	203	0	26	0	0	0	989	0	422	0	0	0	0	36	74	0	0	0	0	0	0	46	0	0	32	0	0	36	48
PyM03_03	128	1008	909	929	736	317	230	114	76	74	172	24	12	0	85	649	0	169	230	0	391	0	226	261	0	0	0	0	0	0	23	0	80	0	0	314	0	0	0	0	0	0	336	107	231	0	0	106	93
PyM03_04	15	0	1630	551	139	415	93	170	0	443	309	171	631	736	87	0	1	0	7	0	0	0	4	0	0	0	0	0	0	197	0	0	1117	203	0	0	0	0	0	0	0	0	0	615	0	0	0	0	100
PyM03_05	20	820	94	371	17	451	343	18	2	304	174	101	163	22	79	1583	26	62	2	0	154	1320	61	0	1	0	10	0	1	178	222	0	0	0	0	582	0	498	0	550	5	0	234	129	0	0	0	0	0
PyM03_06	1	1311	606	248	108	241	75	5	0	473	29	93	184	655	92	605	0	0	29	0	224	47	228	0	0	632	189	0	0	229	0	190	0	0	0	0	409	65	9	0	0	43	151	26	0	1	0	0	29
PyM03_07	52	17	95	181	7	100	30	26	8373	107	82	26	10	82	53	0	0	0	19	0	62	73	57	0	0	0	0	0	54	55	0	0	6	0	0	0	0	0	3	0	0	0	9	40	0	1	0	10	0
PyM03_08	244	789	189	793	0	1249	514	3	0	646	785	196	757	192	279	0	0	0	151	0	140	0	394	0	235	55	0	0	0	44	0	0	97	0	57	0	0	0	0	0	0	0	23	72	0	0	0	0	0
PyM03_09	49	319	399	224	23	329	105	25	0	122	215	20	169	83	93	381	0	1567	51	61	221	22	26	1907	205	21	56	2	0	24	207	0	7	0	0	118	306	389	103	3	0	71	11	157	0	0	2	0	0
PyM04_01	0	367	1065	462	2006	601	207	24	0	231	310	50	0	51	242	0	0	0	20	0	276	0	212	0	0	1	0	556	0	0	0	0	56	122	0	0	0	0	0	0	0	0	14	0	0	0	0	0	0
PyM04_02	144	145	547	616	14	1213	225	4	1	122	502	284	342	149	222	0	0	17	360	8	506	24	336	0	29	0	0	42	4	11	0	271	279	150	80	21	0	0	0	1	0	0	162	71	0	0	0	0	9
PyM04_03	9	71	83	92	5353	55	83	645	97	64	29	44	140	41	39	51	190	10	22	0	35	136	32	0	54	1	66	0	4	0	0	0	21	0	0	5	102	0	0	1	133	0	11	34	0	0	0	9	10
PyM04_04	9	144	479	239	0	311	90	0	15	64	77	64	229	1	245	247	0	675	39	835	76	417	0	362	114	357	0	0	0	0	112	0	208	0	0	242	349	49	0	84	0	621	0	6	0	0	152	0	0
PyM04_05	219	59	734	1086	6	429	0	334	0	0	149	68	0	159	34	0	1453	0	7	0	0	0	0	0	0	0	0	0	0	0	0	0	0	923	0	0	0	0	0	684	0	997	0	77	0	0	1	0	0
PyM04_06	77	0	392	483	298	461	864	226	0	251	471	316	264	73	373	0	798	306	5	0	322	0	229	467	3	0	144	0	21	0	0	0	20	0	0	0	0	0	74	0	0	84	8	191	0	0	30	0	69
PyM04_07	285	813	109	336	37	519	450	19	302	60	38	43	258	143	108	0	0	56	13	0	52	0	16	1	28	0	88	53	0	79	0	238	56	0	86	70	369	0	748	0	34	3	60	56	60	0	0	64	0
PyM04_08	170	624	500	466	0	1117	35	482	1	133	198	112	623	577	107	864	0	367	9	0	26	0	0	165	0	0	187	0	0	0	0	0	40	0	0	212	1	0	0	0	0	0	188	72	0	0	0	0	0
PyM05_01	190	5925	438	344	224	318	247	2	0	96	244	64	91	23	178	0	0	0	5	0	122	0	65	0	0	0	0	64	0	0	0	0	0	0	108	0	0	0	0	0	0	0	25	25	0	0	0	0	53
PyM05_02	156	890	1187	95	444	917	458	725	0	166	1700	72	81	50	30	0	269	0	96	0	0	241	14	0	0	0	0	0	0	0	0	0	0	0	0	0	0	0	0	0	0	0	0	0	1	0	0	0	106
PyM05_03	10	828	173	934	167	654	107	53	16	765	271	191	275	91	294	0	2	223	276	167	186	344	213	0	0	0	0	792	73	301	0	0	129	0	201	454	0	0	2	4	0	0	121	237	0	4	0	0	151
PyM05_04	83	0	273	488	0	1008	82	1	0	266	210	197	114	368	123	0	0	0	49	0	31	0	0	0	32	0	0	1	0	895	0	0	0	0	821	0	0	0	13	0	0	113	0	0	0	1014	0	0	46
PyM05_05	73	1218	10	428	7	311	330	6	67	417	251	219	164	1295	95	449	69	0	231	0	3	0	25	0	0	0	1145	0	94	189	392	0	322	113	0	0	0	0	0	0	0	24	0	67	0	0	0	149	123
PyM05_06	749	2415	156	545	0	538	65	9	125	150	219	206	129	62	118	0	0	0	0	0	360	33	238	231	55	0	284	267	0	461	0	75	447	50	154	0	0	1	0	0	0	0	10	51	149	51	0	0	211
PyM05_07	63	0	220	428	969	248	279	107	0	284	117	106	255	443	50	0	70	1	185	0	311	0	564	0	231	0	208	0	559	0	0	0	225	9	49	0	266	0	5	0	0	0	94	108	0	0	0	0	186
PyM05_08	18	283	23	64	18	58	189	270	4489	91	0	12	0	443	19	0	129	32	0	0	92	0	0	0	6	0	0	0	516	50	0	42	0	4	0	180	0	0	47	0	0	113	0	21	0	217	0	58	0
PyM06_01	1116	0	1388	0	2292	0	0	0	0	30	0	200	0	1	9	0	0	0	173	0	0	0	0	0	0	0	0	0	294	0	0	0	0	0	0	0	0	0	792	0	0	138	0	0	1	0	700	0	0
PyM06_02	2	0	477	223	1204	1557	213	0	0	276	387	514	416	154	410	0	0	0	37	2247	28	0	173	0	44	0	0	0	0	0	0	0	67	0	0	0	0	0	29	48	0	0	10	0	0	0	0	0	135
PyM06_03	563	2	274	174	1	41	29	138	108	1731	0	175	123	58	16	0	95	0	493	0	67	0	0	0	0	0	0	1	0	0	0	0	0	24	375	0	0	0	317	0	0	0	0	0	0	0	0	2300	1
PyM06_04	13	0	1154	108	93	421	586	0	4	7	0	817	48	0	21	1	0	0	588	0	113	1	0	0	0	1792	0	0	0	0	0	0	338	0	0	0	0	0	130	0	0	140	0	621	0	0	0	0	0
PyM06_05	105	3	476	653	57	338	281	1	0	119	69	146	80	525	174	657	0	330	376	538	199	0	102	136	0	0	187	0	0	313	0	0	195	127	0	18	0	43	0	350	212	40	344	0	0	0	0	0	0
PyM06_06	53	1912	323	191	0	857	0	14	911	49	178	115	110	585	47	0	0	0	260	548	1	0	58	0	149	0	0	0	0	0	0	0	107	76	0	0	0	0	0	10	273	311	263	1	0	0	0	0	119
PyM06_07	0	62	29	489	204	175	213	1	111	69	148	61	30	117	28	970	86	33	0	213	50	109	88	0	49	270	1100	0	0	102	459	0	0	0	0	60	0	318	0	140	20	0	49	0	0	0	0	0	19
[truncated: 580 more columns]

## Sheet: urine_meta_decon
	Genus	Picogreen	Is_sample
	Extraction_bk_01	0.003	FALSE
	Extraction_bk_02	0.005	FALSE
	PCR_bk_01	0.035	FALSE
	PCR_bk_02	0.03	FALSE
	PyF01_01	1.71	TRUE
	PyF01_02	1.33	TRUE
	PyF01_03	1.58	TRUE
	PyF01_04	0.34	TRUE
	PyF01_05	3.75	TRUE
	PyF01_06	1.82	TRUE
	PyF01_07	3.75	TRUE
	PyF01_08	1.9	TRUE
	PyF01_09	1.83	TRUE
	PyF01_10	2.07	TRUE
	PyF02_01	9.84	TRUE
	PyF02_02	26.9	TRUE
	PyF02_03	70.85	TRUE
	PyF02_04	1.2	TRUE
	PyF02_05	1.9	TRUE
	PyF02_06	1.94	TRUE
	PyF02_07	1.97	TRUE
	PyF02_08	3.54	TRUE
	PyF02_09	1.89	TRUE
	PyF03_01	1.08	TRUE
	PyF03_02	7.74	TRUE
	PyF03_03	1.05	TRUE
	PyF03_04	0.87	TRUE
	PyF03_05	2.4	TRUE
	PyF03_06	1.75	TRUE
	PyF03_07	0.08	TRUE
	PyF04_01	1.15	TRUE
	PyF04_02	2.16	TRUE
	PyF04_03	2	TRUE
	PyF04_04	0.7	TRUE
	PyF04_05	1.66	TRUE
	PyF04_06	1.55	TRUE
	PyF04_07	1.89	TRUE
	PyF04_08	3.76	TRUE
	PyF04_09	1.75	TRUE
	PyM01_01	1.41	TRUE
	PyM01_02	0.1	TRUE
	PyM01_03	1.09	TRUE
	PyM01_04	1.17	TRUE
	PyM01_05	1.73	TRUE
	PyM01_06	3.8	TRUE
	PyM01_07	1.77	TRUE
	PyM01_08	1.72	TRUE
	PyM02_01	1.13	TRUE
	PyM02_02	1.05	TRUE
	PyM02_03	1.15	TRUE
	PyM02_04	1.14	TRUE
	PyM02_05	0.1	TRUE
	PyM02_06	1.92	TRUE
	PyM02_07	0.02	TRUE
	PyM03_01	1.36	TRUE
	PyM03_02	1.02	TRUE
	PyM03_03	1.18	TRUE
	PyM03_04	1.46	TRUE
	PyM03_05	1.6	TRUE
	PyM03_06	1.43	TRUE
	PyM03_07	1.58	TRUE
	PyM03_08	1.65	TRUE
	PyM03_09	1.7	TRUE
	PyM04_01	1.18	TRUE
	PyM04_02	1.75	TRUE
	PyM04_03	1.4	TRUE
	PyM04_04	0.19	TRUE
	PyM04_05	2.07	TRUE
	PyM04_06	1.48	TRUE
	PyM04_07	1.16	TRUE
	PyM04_08	1.51	TRUE
	PyM05_01	1.01	TRUE
	PyM05_02	1.19	TRUE
	PyM05_03	1.73	TRUE
	PyM05_04	2.21	TRUE
	PyM05_05	0.46	TRUE
	PyM05_06	3.79	TRUE
	PyM05_07	3.64	TRUE
	PyM05_08	1.63	TRUE
	PyM06_01	1.16	TRUE
	PyM06_02	1.14	TRUE
	PyM06_03	1.95	TRUE
	PyM06_04	1.89	TRUE
	PyM06_05	1.87	TRUE
	PyM06_06	1.89	TRUE
	PyM06_07	1.72	TRUE

## Sheet: decontam.auto.005.urine
genus	freq	prev	p.freq	p.prev	p	contaminant
Enterobacterales_ge	0.0147453	84	0.251996	0.000820793	0.00196156	TRUE
A4b_ge	0.000155814	7	NA	0.35377	NA	FALSE
AB1_ge	0.00101089	3	NA	0.930252	NA	FALSE
Abditibacterium	0.000362791	2	NA	0.454309	NA	FALSE
Abiotrophia	0.00100814	5	NA	0.391735	NA	FALSE
Absconditabacteriales_SR1_ge	5.81395e-06	3	NA	0.432675	NA	FALSE
ABY1_ge	0.000105814	7	NA	0.35377	NA	FALSE
Acetobacter	4.65116e-06	1	NA	NA	NA	FALSE
Acetobacterium	1.51163e-05	1	NA	NA	NA	FALSE
Acetobacteroides	2.55814e-05	1	NA	NA	NA	FALSE
Acidimicrobiia_ge	0.000132558	4	NA	0.411824	NA	FALSE
Acidocella	0.000361628	1	NA	NA	NA	FALSE
Acidovorax	0.000536354	6	NA	0.860849	NA	FALSE
Acinetobacter	0.0386892	79	0.645342	0.162123	0.340802	FALSE
Actinobacteria_ge	0.00141387	26	0.0224605	0.956229	0.103967	FALSE
Actinobacteriota_ge	3.02326e-05	1	NA	NA	NA	FALSE
Actinomarinales_ge	1.16279e-06	1	NA	NA	NA	FALSE
Actinomyces	0.000822093	7	NA	0.35377	NA	FALSE
Actinomycetospora	1.86047e-05	1	NA	NA	NA	FALSE
Aeribacillus	0.0039435	14	0.651953	0.932421	0.910476	FALSE
Aerococcaceae_ge	0.000268605	4	NA	0.411824	NA	FALSE
Aerococcus	6.97674e-05	4	NA	0.411824	NA	FALSE
Aeromonas	0.0188903	68	0.781537	0.109635	0.296216	FALSE
Aerosphaera	3.48837e-06	1	NA	NA	NA	FALSE
Agrococcus	0.000366279	5	NA	0.391735	NA	FALSE
Agromyces	2.32558e-06	2	NA	0.454309	NA	FALSE
Ahniella	0.000126744	1	NA	NA	NA	FALSE
AKIW781_ge	0.000184884	1	NA	NA	NA	FALSE
Akkermansia	0.000131395	2	NA	0.454309	NA	FALSE
AKYG1722_ge	3.48837e-06	1	NA	NA	NA	FALSE
AKYH767_ge	1.16279e-05	1	NA	NA	NA	FALSE
Alcaligenaceae_ge	8.72093e-05	3	NA	0.432675	NA	FALSE
Alcaligenes	6.27907e-05	1	NA	NA	NA	FALSE
Alcanivorax	0.000293023	9	NA	0.318634	NA	FALSE
Alicycliphilus	3.75094e-05	1	NA	NA	NA	FALSE
Aliidiomarina	0.00316512	25	NA	0.122873	NA	FALSE
Alishewanella	2.55814e-05	6	NA	0.37239	NA	FALSE
Alistipes	4.65116e-05	1	NA	NA	NA	FALSE
Allobaculum	0.00663023	23	NA	0.140252	NA	FALSE
Alloprevotella	0.000138372	3	NA	0.432675	NA	FALSE
Allorhizobium.Neorhizobium.Pararhizobium.Rhizobium	0.00123256	5	NA	0.391735	NA	FALSE
Alloscardovia	1.16279e-06	1	NA	NA	NA	FALSE
Alphaproteobacteria_ge	0.000722522	9	NA	0.79228	NA	FALSE
Altererythrobacter	0.0134128	31	NA	0.0803028	NA	FALSE
Alteromonadaceae_ge	0.00886634	60	NA	0.00352004	NA	FALSE
Anaerococcus	0.000133724	4	NA	0.411824	NA	FALSE
Anaerolineaceae_ge	0.000184884	5	NA	0.391735	NA	FALSE
Anaeromyxobacter	1.16279e-05	1	NA	NA	NA	FALSE
Anaerosphaera	8.37209e-05	2	NA	0.454309	NA	FALSE
Anaerovoracaceae_ge	0.000256977	4	NA	0.411824	NA	FALSE
Anaerovorax	3.83721e-05	1	NA	NA	NA	FALSE
Anoxybacillus	0.00268605	6	NA	0.37239	NA	FALSE
Aquabacterium	0.00190116	26	NA	0.114816	NA	FALSE
Aquicella	9.76744e-05	1	NA	NA	NA	FALSE
Aquipuribacter	0.000177907	3	NA	0.432675	NA	FALSE
Arcicella	4.65116e-06	1	NA	NA	NA	FALSE
Armatimonas	4.4186e-05	1	NA	NA	NA	FALSE
Arsukibacterium	3.75094e-05	1	NA	NA	NA	FALSE
Arthrobacter	0.0133989	30	NA	0.08648	NA	FALSE
Asticcacaulis	0.000580233	1	NA	NA	NA	FALSE
Atlantibacter	8.13977e-06	6	NA	0.37239	NA	FALSE
Atopobium	0.000309302	2	NA	0.454309	NA	FALSE
Atopostipes	0.000247674	3	NA	0.432675	NA	FALSE
Aurantimicrobium	1.04651e-05	3	NA	0.432675	NA	FALSE
Aureimonas	7.2093e-05	1	NA	NA	NA	FALSE
Azomonas	1.97674e-05	11	NA	0.286183	NA	FALSE
Azospira	0.000224419	2	NA	0.454309	NA	FALSE
B1.7BS_ge	8.83721e-05	1	NA	NA	NA	FALSE
Babeliales_ge	0.000619768	12	NA	0.27092	NA	FALSE
bac2nit3_ge	0.000153488	1	NA	NA	NA	FALSE
Bacillaceae_ge	0.000616307	18	0.238365	0.890365	0.541208	FALSE
Bacillales_ge	8.13953e-06	5	NA	0.391735	NA	FALSE
Bacilli_ge	9.737e-05	24	NA	0.476411	NA	FALSE
Bacillota_ge	2.60106e-05	9	NA	0.79228	NA	FALSE
Bacillus	0.0050407	31	NA	0.0803028	NA	FALSE
Bacteria_ge	0.00318199	54	0.238365	0.310182	0.266508	FALSE
Bacteriovorax	1.16291e-06	1	NA	NA	NA	FALSE
Bacteroidales_ge	0.000276744	4	NA	0.411824	NA	FALSE
Bacteroidales_RF16_group_ge	1.16279e-05	1	NA	NA	NA	FALSE
Bacteroides	0.000462791	7	NA	0.35377	NA	FALSE
Bacteroidia_ge	0.00105815	17	NA	0.20355	NA	FALSE
Bdellovibrio	0.00131512	11	NA	0.286183	NA	FALSE
Bdellovibrionaceae_ge	1.16279e-06	1	NA	NA	NA	FALSE
Beijerinckiaceae_ge	0.000180233	13	NA	0.256275	NA	FALSE
Bifidobacteriaceae_ge	0.000101163	2	NA	0.454309	NA	FALSE
Bifidobacterium	0.000181395	5	NA	0.391735	NA	FALSE
BIrii41_ge	0.000165116	1	NA	NA	NA	FALSE
Blastocatella	0.000159302	3	NA	0.432675	NA	FALSE
Blastocatellaceae_ge	3.83721e-05	1	NA	NA	NA	FALSE
Blastococcus	0.000124419	4	NA	0.411824	NA	FALSE
Blautia	0.00297791	10	NA	0.302082	NA	FALSE
BMS9AB35_ge	9.30233e-06	1	NA	NA	NA	FALSE
Bosea	0.0004	6	NA	0.37239	NA	FALSE
Brachybacterium	0.000219767	2	NA	0.454309	NA	FALSE
Brevibacterium	0.00075814	5	NA	0.391735	NA	FALSE
Brevundimonas	0.00136744	11	NA	0.286183	NA	FALSE
Brochothrix	0.000149695	3	NA	0.930252	NA	FALSE
Bryobacter	0.000560465	3	NA	0.432675	NA	FALSE
Burkholderia.Caballeronia.Paraburkholderia	0.000806977	2	NA	0.454309	NA	FALSE
Burkholderiaceae_ge	1.74419e-05	2	NA	0.454309	NA	FALSE
Burkholderiales_ge	4.41862e-05	17	NA	0.20355	NA	FALSE
Buttiauxella	1.62791e-05	1	NA	NA	NA	FALSE
Byssovorax	1.16279e-06	1	NA	NA	NA	FALSE
Caenarcaniphilales_ge	0.00034186	1	NA	NA	NA	FALSE
Caldicellulosiruptor	0.000188372	1	NA	NA	NA	FALSE
Caldilineaceae_ge	3.72093e-05	1	NA	NA	NA	FALSE
Campylobacterales_ge	0.000110465	1	NA	NA	NA	FALSE
Candidatus_Adlerbacteria_ge	6.51163e-05	5	NA	0.391735	NA	FALSE
Candidatus_Amesbacteria_ge	2.79098e-05	1	NA	NA	NA	FALSE
Candidatus_Aquiluna	3.48837e-06	1	NA	NA	NA	FALSE
Candidatus_Azambacteria_ge	0.000143023	1	NA	NA	NA	FALSE
Candidatus_Campbellbacteria_ge	0.000175582	14	NA	0.242233	NA	FALSE
Candidatus_Curtissbacteria_ge	0.000563953	2	NA	0.454309	NA	FALSE
Candidatus_Daviesbacteria_ge	6.97674e-06	2	NA	0.454309	NA	FALSE
Candidatus_Falkowbacteria_ge	0.000715116	5	NA	0.391735	NA	FALSE
Candidatus_Hamiltonella	0.000140698	1	NA	NA	NA	FALSE
Candidatus_Jidaibacter	0.000310465	1	NA	NA	NA	FALSE
Candidatus_Kaiserbacteria_ge	0.00166257	31	0.694361	0.706175	0.839784	FALSE
Candidatus_Magasanikbacteria_ge	5.46517e-05	5	NA	0.391735	NA	FALSE
Candidatus_Moranbacteria_ge	4.30233e-05	2	NA	0.454309	NA	FALSE
Candidatus_Nitrotoga	0.000273256	1	NA	NA	NA	FALSE
Candidatus_Nomurabacteria_ge	0.00057907	20	NA	0.169697	NA	FALSE
Candidatus_Nucleicultrix	0.000310466	3	NA	0.432675	NA	FALSE
Candidatus_Obscuribacter	5.11628e-05	1	NA	NA	NA	FALSE
Candidatus_Omnitrophus	0.00035	7	NA	0.35377	NA	FALSE
Candidatus_Peregrinibacteria_ge	0.00163721	4	NA	0.411824	NA	FALSE
Candidatus_Peribacteria_ge	0.00408837	16	NA	0.215887	NA	FALSE
Candidatus_Staskawiczbacteria_ge	2.55814e-05	2	NA	0.454309	NA	FALSE
Candidatus_Stoquefichus	1.97674e-05	1	NA	NA	NA	FALSE
Candidatus_Uhrbacteria_ge	5.11628e-05	2	NA	0.454309	NA	FALSE
Candidatus_Woesebacteria_ge	3.48837e-05	1	NA	NA	NA	FALSE
Candidatus_Yanofskybacteria_ge	0.000117442	2	NA	0.454309	NA	FALSE
Candidatus_Zambryskibacteria_ge	0.000580233	12	NA	0.27092	NA	FALSE
Canicola	0.00042173	2	0.0889021	0.999179	0.303888	FALSE
Capnocytophaga	1.39535e-05	1	NA	NA	NA	FALSE
Carnobacteriaceae_ge	6.97674e-06	1	NA	NA	NA	FALSE
Carnobacterium	0.000304651	4	NA	0.411824	NA	FALSE
Catenibacterium	6.62791e-05	2	NA	0.454309	NA	FALSE
Catenisphaera	0.000118605	1	NA	NA	NA	FALSE
Caulobacteraceae_ge	0.000140698	8	NA	0.335858	NA	FALSE
Cedecea	0.00055814	17	NA	0.20355	NA	FALSE
Cellulosilyticum	5.81395e-06	1	NA	NA	NA	FALSE
Cellvibrio	0.000102333	5	NA	0.391735	NA	FALSE
Chitinophagaceae_ge	0.000818605	2	NA	0.454309	NA	FALSE
Chitinophagales_ge	0.000597675	9	NA	0.318634	NA	FALSE
Chloroflexi_ge	0.000127914	2	NA	0.454309	NA	FALSE
Chloroplast_ge	0.0358419	63	NA	0.00208495	NA	FALSE
Chromobacteriaceae_ge	1.16279e-06	1	NA	NA	NA	FALSE
Chryseobacterium	0.00856077	36	NA	0.274587	NA	FALSE
Chthoniobacter	9.30233e-06	2	NA	0.454309	NA	FALSE
Chthonobacter	0.000648837	1	NA	NA	NA	FALSE
Citreitalea	0.00155745	70	0.75407	0.362006	0.627403	FALSE
Citrobacter	0.0195721	72	NA	0.00023569	NA	FALSE
CL500.29_marine_group	0.000433721	5	NA	0.391735	NA	FALSE
Cloacibacterium	0.00027093	6	NA	0.37239	NA	FALSE
Clostridia_ge	8.13953e-06	6	NA	0.37239	NA	FALSE
Clostridiaceae_ge	9.65151e-05	14	NA	0.242233	NA	FALSE
Clostridioides	8.13953e-05	1	NA	NA	NA	FALSE
Clostridium	0.000481905	2	0.640069	0.999179	0.92542	FALSE
Clostridium_sensu_stricto_1	0.00753966	22	NA	0.149602	NA	FALSE
Clostridium_sensu_stricto_12	0.000297674	4	NA	0.411824	NA	FALSE
Clostridium_sensu_stricto_9	0.000853488	1	NA	NA	NA	FALSE
Colidextribacter	1.97694e-05	1	NA	NA	NA	FALSE
Collimonas	1.16279e-06	1	NA	NA	NA	FALSE
Comamonadaceae_ge	0.0028388	50	NA	0.111796	NA	FALSE
Comamonas	0.00404071	18	NA	0.19175	NA	FALSE
Conchiformibius	2.09302e-05	1	NA	NA	NA	FALSE
Conexibacter	9.18605e-05	1	NA	NA	NA	FALSE
Coriobacteriaceae_UCG.002	1.16291e-06	1	NA	NA	NA	FALSE
Corynebacteriaceae_ge	0.000131395	16	NA	0.215887	NA	FALSE
Corynebacteriales_ge	0.000202326	11	NA	0.286183	NA	FALSE
Corynebacterium	0.0073593	27	NA	0.107161	NA	FALSE
Cupriavidus	0.00045814	7	NA	0.35377	NA	FALSE
Curtobacterium	0.000312791	3	NA	0.432675	NA	FALSE
Curvibacter	0.000401163	8	NA	0.335858	NA	FALSE
Cutibacterium	0.0145558	29	0.74161	0.738167	0.877269	FALSE
Cyanobacteria_ge	2.67442e-05	1	NA	NA	NA	FALSE
Cyanobacteriia_ge	0.000917442	8	NA	0.335858	NA	FALSE
Cyclobacteriaceae_ge	0.000117442	2	NA	0.454309	NA	FALSE
Cytophaga	8.83721e-05	1	NA	NA	NA	FALSE
Cytophagales_ge	0.000215116	4	NA	0.411824	NA	FALSE
Daeguia	8.13953e-06	1	NA	NA	NA	FALSE
Dechloromonas	0.00019186	3	NA	0.432675	NA	FALSE
Dechlorosoma	0.000744186	11	NA	0.286183	NA	FALSE
Deefgea	4.76744e-05	1	NA	NA	NA	FALSE
Defluviicoccales_ge	6.39535e-05	1	NA	NA	NA	FALSE
Deinobacterium	0.000586047	2	NA	0.454309	NA	FALSE
Deinococcaceae_ge	6.97674e-06	3	NA	0.432675	NA	FALSE
Deinococcus	0.00352442	16	NA	0.215887	NA	FALSE
Delftia	0.00156163	12	NA	0.27092	NA	FALSE
Dellaglioa	1.16279e-06	1	NA	NA	NA	FALSE
Demequinaceae_ge	4.88372e-05	2	NA	0.454309	NA	FALSE
Dermabacteraceae_ge	1.04651e-05	2	NA	0.454309	NA	FALSE
Dermacoccus	0.0017314	5	NA	0.391735	NA	FALSE
Dermatophilaceae_ge	0.000283721	1	NA	NA	NA	FALSE
Desulfosporosinus	5.46512e-05	1	NA	NA	NA	FALSE
Desulfurivibrio	3.48837e-06	1	NA	NA	NA	FALSE
Devosia	0.000367442	2	NA	0.454309	NA	FALSE
Devosiaceae_ge	3.48837e-05	1	NA	NA	NA	FALSE
Dialister	5.93023e-05	1	NA	NA	NA	FALSE
Diaphorobacter	0.00189535	14	NA	0.242233	NA	FALSE
Dietzia	0.000181395	1	NA	NA	NA	FALSE
Dorea	1.51163e-05	1	NA	NA	NA	FALSE
Dubosiella	0.00207442	8	NA	0.335858	NA	FALSE
Duganella	0.000888372	14	NA	0.242233	NA	FALSE
Dysgonomonadaceae_ge	0.000105814	2	NA	0.454309	NA	FALSE
Dysgonomonas	2.44186e-05	2	NA	0.454309	NA	FALSE
Edaphobaculum	9.30233e-05	3	NA	0.432675	NA	FALSE
Eggerthellaceae_ge	1.51178e-05	1	NA	NA	NA	FALSE
Elizabethkingia	0.00328146	31	NA	0.0803028	NA	FALSE
Empedobacter	1.39535e-05	3	NA	0.432675	NA	FALSE
Enhydrobacter	0.00618403	28	NA	0.403217	NA	FALSE
Enteractinococcus	2.7907e-05	1	NA	NA	NA	FALSE
Enterobacter	0.0345711	75	NA	7.76999e-05	NA	FALSE
Enterobacteriaceae_ge	0.0174805	84	0.875447	0.0465116	0.171061	FALSE
Enterococcus	0.00127907	16	NA	0.215887	NA	FALSE
Entotheonellaceae_ge	3.13953e-05	1	NA	NA	NA	FALSE
env.OPS_17_ge	4.30233e-05	5	NA	0.391735	NA	FALSE
Erwiniaceae_ge	2.907e-05	15	NA	0.228776	NA	FALSE
Erysipelatoclostridium	0.000338372	2	NA	0.454309	NA	FALSE
Erysipelothrix	1.8605e-05	2	NA	0.454309	NA	FALSE
Erysipelotrichaceae_ge	0.00530931	22	NA	0.149602	NA	FALSE
Escherichia.Shigella	0.128651	83	0.830186	0.567325	0.825603	FALSE
Eubacterium	0.000124419	2	NA	0.454309	NA	FALSE
Eukaryota_ge	1.55453e-05	1	NA	NA	NA	FALSE
Exiguobacterium	1.04651e-05	1	NA	NA	NA	FALSE
F0332	5.81395e-06	1	NA	NA	NA	FALSE
Facklamia	0.00137326	4	NA	0.411824	NA	FALSE
Faecalibacterium	9.30302e-06	2	NA	0.454309	NA	FALSE
Faecalibaculum	0.000456981	6	NA	0.37239	NA	FALSE
Faecalitalea	0.000136047	1	NA	NA	NA	FALSE
Falsochrobactrum	1.04651e-05	1	NA	NA	NA	FALSE
Ferriphaselus	5.46512e-05	1	NA	NA	NA	FALSE
Ferruginibacter	0.000137209	1	NA	NA	NA	FALSE
Fimbriiglobus	0.000226744	4	NA	0.411824	NA	FALSE
Finegoldia	4.30233e-05	1	NA	NA	NA	FALSE
Flaviflexus	0.00303256	18	NA	0.19175	NA	FALSE
Flavobacteriaceae_ge	0.0037597	54	0.622168	0.664188	0.778428	FALSE
Flavobacterium	0.0518176	79	NA	8.2409e-06	NA	FALSE
Fluviicola	0.000716279	8	NA	0.335858	NA	FALSE
Fonticella	0.000295349	2	NA	0.454309	NA	FALSE
Frederiksenia	1.16279e-06	1	NA	NA	NA	FALSE
Friedmanniella	0.000459302	1	NA	NA	NA	FALSE
Frigoribacterium	0.00652538	4	0.78554	0.995153	0.974229	FALSE
Fusobacteriales_ge	0.000105814	1	NA	NA	NA	FALSE
Fusobacterium	0.000484891	7	NA	0.35377	NA	FALSE
Gaiella	1.16279e-06	1	NA	NA	NA	FALSE
Gaiellales_ge	0.000162791	2	NA	0.454309	NA	FALSE
Galbitalea	0.00134419	1	NA	NA	NA	FALSE
Gallionella	0.000290698	3	NA	0.432675	NA	FALSE
Gallionellaceae_ge	1.04651e-05	3	NA	0.432675	NA	FALSE
Gammaproteobacteria_ge	0.00115279	17	0.131579	0.901661	0.371539	FALSE
Gastranaerophilales_ge	0.000176745	2	NA	0.454309	NA	FALSE
Gemella	0.000254651	3	NA	0.432675	NA	FALSE
Gemmataceae_ge	2.67442e-05	1	NA	NA	NA	FALSE
Gemmatimonadaceae_ge	8.25581e-05	1	NA	NA	NA	FALSE
Geobacillus	0.000202326	3	NA	0.432675	NA	FALSE
Geodermatophilaceae_ge	1.16279e-06	1	NA	NA	NA	FALSE
Glaciihabitans	1.16279e-06	1	NA	NA	NA	FALSE
Globicatella	2.44186e-05	2	NA	0.454309	NA	FALSE
Glutamicibacter	0.00155465	2	NA	0.454309	NA	FALSE
Gracilibacteria_ge	0.000309302	19	NA	0.180471	NA	FALSE
Granulicatella	0.000246512	2	NA	0.454309	NA	FALSE
Hafnia.Obesumbacterium	1.16279e-06	1	NA	NA	NA	FALSE
Haliangium	0.00049186	3	NA	0.432675	NA	FALSE
Halomonadaceae_ge	1.62791e-05	4	NA	0.411824	NA	FALSE
Halomonas	0.000711628	13	NA	0.256275	NA	FALSE
Herbaspirillum	0.000383721	2	NA	0.454309	NA	FALSE
hgcI_clade	0.000189535	1	NA	NA	NA	FALSE
Hirschia	2.2093e-05	1	NA	NA	NA	FALSE
Holdemanella	0.00097093	8	NA	0.335858	NA	FALSE
Humibacillus	1.16279e-06	1	NA	NA	NA	FALSE
Hydrogenedensaceae_ge	1.04651e-05	1	NA	NA	NA	FALSE
Hydrogenispora	2.32558e-06	1	NA	NA	NA	FALSE
Hydrogenophaga	4.30233e-05	1	NA	NA	NA	FALSE
Hydrogenophilaceae_ge	0.000315116	3	NA	0.432675	NA	FALSE
Hydrogenophilus	0.000272093	3	NA	0.432675	NA	FALSE
Hymenobacter	0.000174419	4	NA	0.411824	NA	FALSE
Hyphomicrobiales_ge	0.00303652	2	0.630718	0.999179	0.921175	FALSE
Hyphomicrobium	6.21813e-05	1	NA	NA	NA	FALSE
Iamia	0.000543023	6	NA	0.37239	NA	FALSE
Idiomarinaceae_ge	5.81395e-06	3	NA	0.432675	NA	FALSE
Ilumatobacter	0.000636047	2	NA	0.454309	NA	FALSE
IMCC26207	0.000767442	4	NA	0.411824	NA	FALSE
IMCC26256_ge	0.000243023	1	NA	NA	NA	FALSE
Inhella	0.000313953	3	NA	0.432675	NA	FALSE
Intestinibacter	6.62791e-05	1	NA	NA	NA	FALSE
Intrasporangiaceae_ge	0.00130584	4	NA	0.411824	NA	FALSE
Intrasporangium	5.81395e-06	1	NA	NA	NA	FALSE
Janibacter	0.000482558	5	NA	0.391735	NA	FALSE
Janthinobacterium	0.000132558	3	NA	0.432675	NA	FALSE
Jeotgalibaca	0.000751186	6	NA	0.37239	NA	FALSE
Jeotgalicoccus	0.00242209	8	NA	0.335858	NA	FALSE
JG30.KF.CM45_ge	0.000172093	2	NA	0.454309	NA	FALSE
JG36.TzT.191_ge	1.16279e-05	1	NA	NA	NA	FALSE
JGI_0001001.H03	2.32558e-05	1	NA	NA	NA	FALSE
Jonesia	7.55814e-05	1	NA	NA	NA	FALSE
Kapabacteriales_ge	0.000140698	3	NA	0.432675	NA	FALSE
KD4.96_ge	0.000268605	3	NA	0.432675	NA	FALSE
Kineococcus	0.000296512	2	NA	0.454309	NA	FALSE
Kineosporiaceae_ge	0.00019186	5	NA	0.391735	NA	FALSE
Kingella	4.76744e-05	1	NA	NA	NA	FALSE
Kinneretia	3.48837e-06	2	NA	0.454309	NA	FALSE
Klenkia	0.000327907	4	NA	0.411824	NA	FALSE
Knoellia	9.30233e-06	1	NA	NA	NA	FALSE
Kocuria	0.00880588	22	NA	0.149602	NA	FALSE
Kytococcus	9.30233e-06	1	NA	NA	NA	FALSE
Lachnoclostridium	0.00102093	8	NA	0.335858	NA	FALSE
Lachnospiraceae_ge	0.00179186	15	NA	0.228776	NA	FALSE
Lachnospirales_ge	4.06977e-05	1	NA	NA	NA	FALSE
Lacihabitans	0.000154651	1	NA	NA	NA	FALSE
Lacticaseibacillus	8.37209e-05	1	NA	NA	NA	FALSE
Lactobacillaceae_ge	4.18605e-05	11	NA	0.286183	NA	FALSE
Lactobacillales_ge	0.00449623	46	NA	0.150046	NA	FALSE
Lactobacillus	0.00961279	25	NA	0.122873	NA	FALSE
Lactococcus	0.000426744	5	NA	0.391735	NA	FALSE
Lacunisphaera	0.000138372	2	NA	0.454309	NA	FALSE
Latilactobacillus	2.13593e-05	2	NA	0.953488	NA	FALSE
Lawsonella	0.000245349	3	NA	0.432675	NA	FALSE
Legionella	0.000743023	8	NA	0.335858	NA	FALSE
Legionellaceae_ge	1.51163e-05	2	NA	0.454309	NA	FALSE
Lelliottia	2.55817e-05	5	NA	0.391735	NA	FALSE
Lentilactobacillus	4.88372e-05	1	NA	NA	NA	FALSE
Leptothrix	0.000202326	1	NA	NA	NA	FALSE
Leucobacter	0.00153841	9	NA	0.318634	NA	FALSE
Leuconostoc	0.00217612	57	0.903475	0.261833	0.577574	FALSE
Ligilactobacillus	0.000490698	5	NA	0.391735	NA	FALSE
Limnohabitans	0.00107093	13	NA	0.256275	NA	FALSE
Limosilactobacillus	0.00558024	25	NA	0.122873	NA	FALSE
Lineage_IV_ge	2.32558e-06	1	NA	NA	NA	FALSE
Longimicrobiaceae_ge	8.25581e-05	1	NA	NA	NA	FALSE
Luteimonas	2.7907e-05	1	NA	NA	NA	FALSE
Luteolibacter	0.000169769	4	NA	0.411824	NA	FALSE
LWQ8_ge	7.79071e-05	2	NA	0.454309	NA	FALSE
Lysinibacillus	0.000638372	3	NA	0.432675	NA	FALSE
Lysinimonas	0.000138372	1	NA	NA	NA	FALSE
Macrococcus	0.000106977	2	NA	0.454309	NA	FALSE
Magnetospirillaceae_ge	1.16279e-06	1	NA	NA	NA	FALSE
Magnetospirillum	0.000217442	2	NA	0.454309	NA	FALSE
Marinilabiliaceae_ge	2.55814e-05	1	NA	NA	NA	FALSE
Massilia	0.000581395	4	NA	0.411824	NA	FALSE
Megamonas	0.000113953	2	NA	0.454309	NA	FALSE
Meiothermus	0.000155814	1	NA	NA	NA	FALSE
Mesorhizobium	8.72093e-05	2	NA	0.454309	NA	FALSE
Methylibium	4.53488e-05	1	NA	NA	NA	FALSE
Methylobacterium.Methylorubrum	0.0069817	35	NA	0.289297	NA	FALSE
Methylocella	6.74419e-05	1	NA	NA	NA	FALSE
Methylorosula	0.000261628	2	NA	0.454309	NA	FALSE
Methylotenera	0.00012093	2	NA	0.454309	NA	FALSE
Micavibrionaceae_ge	0.000162791	1	NA	NA	NA	FALSE
Micavibrionales_ge	0.000417442	3	NA	0.432675	NA	FALSE
Microbacteriaceae_ge	0.00200723	31	NA	0.352097	NA	FALSE
Microbacterium	0.00163023	15	NA	0.228776	NA	FALSE
Microcella	1.16279e-06	1	NA	NA	NA	FALSE
Micrococcaceae_ge	0.000232558	23	NA	0.140252	NA	FALSE
Micrococcales_ge	2.79071e-05	15	NA	0.228776	NA	FALSE
Micrococcus	0.00634767	17	NA	0.20355	NA	FALSE
Microgenomatia_ge	0.000313953	2	NA	0.454309	NA	FALSE
Microscillaceae_ge	0.000866279	3	NA	0.432675	NA	FALSE
Microtrichaceae_ge	0.000245349	2	NA	0.454309	NA	FALSE
Microtrichales_ge	0.000151163	3	NA	0.432675	NA	FALSE
Microvirgula	0.000447674	3	NA	0.432675	NA	FALSE
Mitochondria_ge	0.00101279	12	NA	0.27092	NA	FALSE
mle1.27_ge	0.000198837	4	NA	0.411824	NA	FALSE
Moellerella	1.16279e-06	1	NA	NA	NA	FALSE
Mogibacterium	5.81395e-06	1	NA	NA	NA	FALSE
Moraxellaceae_ge	3.25581e-05	4	NA	0.411824	NA	FALSE
Morganella	0.000587209	15	NA	0.228776	NA	FALSE
Morganellaceae_ge	3.48837e-06	3	NA	0.432675	NA	FALSE
Muribaculaceae_ge	8.13953e-05	2	NA	0.454309	NA	FALSE
Mycobacteriales_ge	0.000113999	1	NA	NA	NA	FALSE
Mycoplasma	0.00419511	15	NA	0.659412	NA	FALSE
Mycoplasmataceae_ge	2.67442e-05	1	NA	NA	NA	FALSE
Mycoplasmopsis	3.75094e-05	1	NA	NA	NA	FALSE
Myxococcaceae_ge	5.93024e-05	4	NA	0.411824	NA	FALSE
Nakamurella	6.04651e-05	3	NA	0.432675	NA	FALSE
Nannocystis	9.30233e-05	2	NA	0.454309	NA	FALSE
Neisseria	0.000294186	1	NA	NA	NA	FALSE
Neisseriaceae_ge	0.000344186	8	NA	0.335858	NA	FALSE
Nitrincola	3.02326e-05	1	NA	NA	NA	FALSE
Nitrobacter	5.81395e-05	1	NA	NA	NA	FALSE
Nitrosomonadaceae_ge	5.81395e-06	1	NA	NA	NA	FALSE
Nitrosomonas	1.16279e-06	1	NA	NA	NA	FALSE
Nitrospira	2.20933e-05	2	NA	0.454309	NA	FALSE
Nocardioidaceae_ge	4.65163e-06	2	NA	0.454309	NA	FALSE
Nocardioides	0.000236047	3	NA	0.432675	NA	FALSE
Nosocomiicoccus	4.4186e-05	2	NA	0.454309	NA	FALSE
Novosphingobium	0.00229767	8	NA	0.335858	NA	FALSE
NS11.12_marine_group_ge	0.000144186	2	NA	0.454309	NA	FALSE
Obscuribacteraceae_ge	0.000573256	1	NA	NA	NA	FALSE
Ochrobactrum	0.000117442	1	NA	NA	NA	FALSE
OLB13	6.16279e-05	1	NA	NA	NA	FALSE
OLB14_ge	0.000219767	2	NA	0.454309	NA	FALSE
Oligella	6.27907e-05	1	NA	NA	NA	FALSE
Oligoflexus	0.000286047	2	NA	0.454309	NA	FALSE
Oligotropha	3.48837e-06	1	NA	NA	NA	FALSE
OM190_ge	3.48837e-06	1	NA	NA	NA	FALSE
OM60NOR5_clade	6.97674e-06	1	NA	NA	NA	FALSE
Omnitrophales_ge	0.000122093	2	NA	0.454309	NA	FALSE
Opitutaceae_ge	0.000283721	3	NA	0.432675	NA	FALSE
Ornithinimicrobium	0.00014186	1	NA	NA	NA	FALSE
Oscillospirales_ge	0.00024186	2	NA	0.454309	NA	FALSE
Oxalobacteraceae_ge	0.00387635	38	0.87463	0.587844	0.856181	FALSE
P2.11E_ge	9.30233e-06	1	NA	NA	NA	FALSE
Paenarthrobacter	0.000660465	6	NA	0.37239	NA	FALSE
Paenibacillaceae_ge	0.000262791	5	NA	0.391735	NA	FALSE
Paenibacillus	0.000788372	5	NA	0.391735	NA	FALSE
Paeniglutamicibacter	7.55814e-05	1	NA	NA	NA	FALSE
Pajaroellobacter	0.000131395	2	NA	0.454309	NA	FALSE
Paludibacter	6.39535e-05	1	NA	NA	NA	FALSE
Paludibaculum	1.16279e-05	1	NA	NA	NA	FALSE
Pandoraea	1.04652e-05	2	NA	0.454309	NA	FALSE
Pannonibacter	0.0005	2	NA	0.454309	NA	FALSE
Pantoea	0.000374424	10	NA	0.302082	NA	FALSE
Parabacteroides	2.32558e-06	2	NA	0.454309	NA	FALSE
Paracaedibacteraceae_ge	1.04651e-05	1	NA	NA	NA	FALSE
Paraclostridium	6.97674e-06	1	NA	NA	NA	FALSE
Paracoccus	0.00557326	15	NA	0.228776	NA	FALSE
Parcubacteria_ge	0.00363393	59	0.640069	0.230936	0.430407	FALSE
Parvimonas	2.32558e-06	2	NA	0.454309	NA	FALSE
Pasteurellaceae_ge	0.00383594	33	0.200857	0.673246	0.405788	FALSE
Paucibacter	0.00122442	19	NA	0.180471	NA	FALSE
Pedobacter	0.000302326	5	NA	0.391735	NA	FALSE
Pedosphaeraceae_ge	0.000319767	7	NA	0.35377	NA	FALSE
Pelomonas	0.00624073	33	NA	0.0689469	NA	FALSE
Peptoclostridium	3.48837e-06	2	NA	0.454309	NA	FALSE
Peptococcus	6.51163e-05	2	NA	0.454309	NA	FALSE
Peptoniphilus	2.44186e-05	2	NA	0.454309	NA	FALSE
Peptostreptococcaceae_ge	0.00479419	30	NA	0.08648	NA	FALSE
Peptostreptococcales.Tissierellales_ge	7.44186e-05	3	NA	0.432675	NA	FALSE
Peptostreptococcus	4.76744e-05	1	NA	NA	NA	FALSE
Peredibacter	0.000195349	5	NA	0.391735	NA	FALSE
Perlucidibaca	3.48837e-06	1	NA	NA	NA	FALSE
Phascolarctobacterium	6.16279e-05	1	NA	NA	NA	FALSE
Phaselicystis	0.000202326	2	NA	0.454309	NA	FALSE
Phormidesmis_ANT.LACV5.1	0.00108372	3	NA	0.432675	NA	FALSE
Phormidiaceae_ge	1.16279e-06	1	NA	NA	NA	FALSE
Photobacterium	8.95349e-05	3	NA	0.432675	NA	FALSE
Phreatobacter	0.000294186	4	NA	0.411824	NA	FALSE
Pir4_lineage	6.74419e-05	3	NA	0.432675	NA	FALSE
Pirellula	0.000644194	10	NA	0.302082	NA	FALSE
Pirellulaceae_ge	0.000267442	2	NA	0.454309	NA	FALSE
Planctomycetales_ge	5.11628e-05	3	NA	0.432675	NA	FALSE
Planctomycetes_ge	6.97674e-06	1	NA	NA	NA	FALSE
Planctopirus	7.09302e-05	1	NA	NA	NA	FALSE
Planococcaceae_ge	1.16279e-06	1	NA	NA	NA	FALSE
Planococcus	0.000246512	1	NA	NA	NA	FALSE
Planomicrobium	4.65117e-05	2	NA	0.454309	NA	FALSE
Plantibacter	2.09302e-05	1	NA	NA	NA	FALSE
Pleurocapsa_PCC.7319	0.000345349	1	NA	NA	NA	FALSE
Polaromonas	0.000218605	1	NA	NA	NA	FALSE
Polyangiales_ge	0.000140698	3	NA	0.432675	NA	FALSE
Polynucleobacter	0.000416279	9	NA	0.318634	NA	FALSE
Porphyrobacter	0.000552326	3	NA	0.432675	NA	FALSE
Porphyromonadaceae_ge	0.000663971	10	NA	0.302082	NA	FALSE
Porphyromonas	0.000268605	8	NA	0.335858	NA	FALSE
Prevotella	7.32558e-05	1	NA	NA	NA	FALSE
Prevotellaceae_Ga6A1_group	1.2792e-05	1	NA	NA	NA	FALSE
Prevotellaceae_ge	1.51163e-05	3	NA	0.432675	NA	FALSE
Promicromonospora	0.00070814	2	NA	0.454309	NA	FALSE
Propionibacteriaceae_ge	0.00109884	7	NA	0.35377	NA	FALSE
Propionibacteriales_ge	1.16279e-06	1	NA	NA	NA	FALSE
Propionibacterium	0.0573565	64	0.805733	0.159508	0.392202	FALSE
Prosthecobacter	0.000152326	3	NA	0.432675	NA	FALSE
Providencia	0.000463953	16	NA	0.215887	NA	FALSE
Pseudanabaena_PCC.7429	0.000126744	1	NA	NA	NA	FALSE
Pseudarcicella	0.00104535	7	NA	0.35377	NA	FALSE
Pseudarthrobacter	0.000238396	1	NA	NA	NA	FALSE
Pseudoalteromonas	0.00055582	10	NA	0.302082	NA	FALSE
Pseudochrobactrum	0.000338372	3	NA	0.432675	NA	FALSE
Pseudocitrobacter	2.32558e-06	2	NA	0.454309	NA	FALSE
Pseudoclavibacter	0.00057093	2	NA	0.454309	NA	FALSE
Pseudoduganella	0.000402125	2	NA	0.953488	NA	FALSE
Pseudofulvimonas	6.27907e-05	1	NA	NA	NA	FALSE
Pseudolabrys	0.00082093	2	NA	0.454309	NA	FALSE
Pseudomonadaceae_ge	0.0219547	59	NA	0.00413222	NA	FALSE
Pseudomonadales_ge	3.415e-05	10	NA	0.769688	NA	FALSE
Pseudomonadota_ge	0.00405116	10	NA	0.302082	NA	FALSE
Pseudomonas	0.0155698	64	0.8372	0.159508	0.402403	FALSE
Pseudonocardia	0.000894186	3	NA	0.432675	NA	FALSE
Pseudorhodobacter	2.09302e-05	2	NA	0.454309	NA	FALSE
Psychrobacter	0.000177907	3	NA	0.432675	NA	FALSE
Pulveribacter	3.75094e-05	1	NA	NA	NA	FALSE
Quadrisphaera	0.00157907	3	NA	0.432675	NA	FALSE
Ralstonia	0.00630584	39	NA	0.0419968	NA	FALSE
Raoultella	0.000691861	20	NA	0.169697	NA	FALSE
Rathayibacter	0.000253488	1	NA	NA	NA	FALSE
Renibacterium	0.00100581	2	NA	0.454309	NA	FALSE
Reyranella	2.2093e-05	1	NA	NA	NA	FALSE
Reyranellaceae_ge	0.000431395	1	NA	NA	NA	FALSE
Rheinheimera	0.0131896	62	NA	0.00250194	NA	FALSE
Rhizobacter	5.46512e-05	1	NA	NA	NA	FALSE
Rhizobiaceae_ge	0.00100073	10	0.510693	0.965409	0.841692	FALSE
Rhizobiales_ge	1.51163e-05	8	NA	0.335858	NA	FALSE
Rhizorhapis	0.000318605	2	NA	0.454309	NA	FALSE
Rhodobacter	0.000410465	3	NA	0.432675	NA	FALSE
Rhodobacteraceae_ge	0.00132907	9	NA	0.318634	NA	FALSE
Rhodococcus	0.000611628	7	NA	0.35377	NA	FALSE
Rhodocyclaceae_ge	6.86047e-05	8	NA	0.335858	NA	FALSE
Rhodoferax	0.00121047	11	NA	0.286183	NA	FALSE
Rhodoluna	0.00310117	27	NA	0.107161	NA	FALSE
Rhodomicrobium	0.00027907	1	NA	NA	NA	FALSE
Rhodoplanes	0.000517442	2	NA	0.454309	NA	FALSE
Rhodospirillales_ge	1.62791e-05	1	NA	NA	NA	FALSE
Rickettsia	0.000101163	1	NA	NA	NA	FALSE
Rickettsiaceae_ge	0.000277907	4	NA	0.411824	NA	FALSE
Rickettsiales_ge	1.16279e-06	1	NA	NA	NA	FALSE
Rokubacteriales_ge	1.27907e-05	1	NA	NA	NA	FALSE
Romboutsia	0.0131256	24	NA	0.131347	NA	FALSE
Roseiflexaceae_ge	0.000153488	3	NA	0.432675	NA	FALSE
Roseococcus	0.000113953	2	NA	0.454309	NA	FALSE
Roseomonas	0.000506977	3	NA	0.432675	NA	FALSE
Rothia	0.000593323	4	NA	0.907054	NA	FALSE
Rubellimicrobium	5e-05	2	NA	0.454309	NA	FALSE
Rugamonas	6.97674e-06	4	NA	0.411824	NA	FALSE
Ruminococcaceae_ge	7.7907e-05	2	NA	0.454309	NA	FALSE
Rurimicrobium	0.000130233	3	NA	0.432675	NA	FALSE
Saccharimonadaceae_ge	0.000412791	1	NA	NA	NA	FALSE
Saccharimonadales_ge	0.00472791	26	NA	0.114816	NA	FALSE
Salinicoccus	2.2093e-05	1	NA	NA	NA	FALSE
Sandaracinaceae_ge	9.06977e-05	1	NA	NA	NA	FALSE
Sandaracinus	6.97674e-06	1	NA	NA	NA	FALSE
Saprospiraceae_ge	0.00127326	16	NA	0.215887	NA	FALSE
SAR324_cladeMarine_group_B_ge	2.32558e-06	1	NA	NA	NA	FALSE
SBR1031_ge	0.000143023	1	NA	NA	NA	FALSE
Schlesneria	1.86047e-05	2	NA	0.454309	NA	FALSE
SD04E11	1.16279e-06	1	NA	NA	NA	FALSE
Sediminibacterium	0.000137209	1	NA	NA	NA	FALSE
Selenomonadaceae_ge	5.81395e-05	1	NA	NA	NA	FALSE
Serratia	0.0159568	70	0.87463	0.0875513	0.273333	FALSE
SH.PL14	0.000147674	2	NA	0.454309	NA	FALSE
Shewanella	0.000539535	11	NA	0.286183	NA	FALSE
Sideroxydans	0.000483721	1	NA	NA	NA	FALSE
Silvanigrella	2.32558e-06	1	NA	NA	NA	FALSE
Simplicispira	3.48837e-05	2	NA	0.454309	NA	FALSE
SJA.28_ge	3.60465e-05	1	NA	NA	NA	FALSE
Slackia	2.09302e-05	2	NA	0.454309	NA	FALSE
SM1A02	1.16279e-05	1	NA	NA	NA	FALSE
SM2D12_ge	0.000403488	3	NA	0.432675	NA	FALSE
SN8	2.60106e-05	9	NA	0.79228	NA	FALSE
Solirubrobacter	3.37209e-05	1	NA	NA	NA	FALSE
Solitalea	2.09302e-05	1	NA	NA	NA	FALSE
Sphingobacteriaceae_ge	0.000297674	5	NA	0.391735	NA	FALSE
Sphingobacterium	0.00388288	43	NA	0.183062	NA	FALSE
Sphingobium	0.000162791	2	NA	0.454309	NA	FALSE
Sphingomonadaceae_ge	0.0020698	41	NA	0.0350815	NA	FALSE
Sphingomonas	0.00475698	22	NA	0.149602	NA	FALSE
Sphingopyxis	0.000269767	3	NA	0.432675	NA	FALSE
Sphingorhabdus	0.000460466	4	NA	0.411824	NA	FALSE
Spirillum	0.00127907	4	NA	0.411824	NA	FALSE
Spirochaetaceae_ge	0.000454651	1	NA	NA	NA	FALSE
Spiroplasma	3.83721e-05	1	NA	NA	NA	FALSE
Spirosoma	0.000256977	2	NA	0.454309	NA	FALSE
Spirosomaceae_ge	0.000183721	3	NA	0.432675	NA	FALSE
Sporichthyaceae_ge	0.000519768	5	NA	0.391735	NA	FALSE
Sporomusaceae_ge	5e-05	1	NA	NA	NA	FALSE
Sporosarcina	0.000569767	1	NA	NA	NA	FALSE
Staphylococcus	0.021876	43	NA	0.183062	NA	FALSE
Stenotrophomonas	0.0131431	65	NA	0.0231734	NA	FALSE
Streptococcaceae_ge	3.10907e-05	1	NA	NA	NA	FALSE
Streptococcus	0.0273347	72	0.744585	0.0675787	0.200738	FALSE
Subgroup_10	4.76744e-05	2	NA	0.454309	NA	FALSE
Subgroup_7_ge	0.000318605	3	NA	0.432675	NA	FALSE
Sulfuritalea	0.00075	7	NA	0.35377	NA	FALSE
SWB02	2.55814e-05	1	NA	NA	NA	FALSE
Tabrizicola	0.000975581	3	NA	0.432675	NA	FALSE
Taibaiella	1.7442e-05	2	NA	0.454309	NA	FALSE
Tardiphaga	1.16279e-06	1	NA	NA	NA	FALSE
Tepidimonas	0.00015	3	NA	0.432675	NA	FALSE
Terracoccus	1.16279e-06	1	NA	NA	NA	FALSE
Terrimonas	2.32558e-06	1	NA	NA	NA	FALSE
Terrisporobacter	0.00127326	6	NA	0.37239	NA	FALSE
Tessaracoccus	0.000924419	5	NA	0.391735	NA	FALSE
Tetrasphaera	0.00022093	1	NA	NA	NA	FALSE
Thauera	5.46512e-05	4	NA	0.411824	NA	FALSE
Thermoanaerobacterium	0.000440698	1	NA	NA	NA	FALSE
Thermobacillus	3.95349e-05	1	NA	NA	NA	FALSE
Thermoleophilia_ge	0.000673256	2	NA	0.454309	NA	FALSE
TK10_ge	0.000169767	2	NA	0.454309	NA	FALSE
TM7a	5.93023e-05	2	NA	0.454309	NA	FALSE
Tolumonas	1.62791e-05	1	NA	NA	NA	FALSE
Tomitella	8.13953e-06	1	NA	NA	NA	FALSE
TRA3.20_ge	0.000104651	1	NA	NA	NA	FALSE
Treponema	1.62791e-05	1	NA	NA	NA	FALSE
Trichococcus	0.000132558	2	NA	0.454309	NA	FALSE
Tsukamurella	0.00161917	4	0.795292	0.995153	0.976558	FALSE
Turicibacter	0.0140605	31	NA	0.0803028	NA	FALSE
Turneriella	0.000333721	6	NA	0.37239	NA	FALSE
Tychonema_CCAP_1459.11B	0.00010814	1	NA	NA	NA	FALSE
UBA12409_ge	0.000662791	3	NA	0.432675	NA	FALSE
UBA12411_ge	0.000526789	2	NA	0.454309	NA	FALSE
UKL13.1	8.13953e-05	2	NA	0.454309	NA	FALSE
Undibacterium	0.000886047	18	NA	0.19175	NA	FALSE
UTCFX1	3.48837e-05	1	NA	NA	NA	FALSE
Vagococcus	5.81395e-06	3	NA	0.432675	NA	FALSE
Vampirovibrionales_ge	1.74419e-05	1	NA	NA	NA	FALSE
Variovorax	3.37209e-05	1	NA	NA	NA	FALSE
Veillonella	3.48837e-06	1	NA	NA	NA	FALSE
Veillonellaceae_ge	1.16291e-06	1	NA	NA	NA	FALSE
Vermiphilaceae_ge	0.000374419	1	NA	NA	NA	FALSE
Verrucomicrobiaceae_ge	0.000448837	1	NA	NA	NA	FALSE
Verrucomicrobiae_ge	2.32558e-06	1	NA	NA	NA	FALSE
Verrucomicrobiales_ge	1.39535e-05	1	NA	NA	NA	FALSE
Verrucomicrobiota_ge	6.97674e-06	1	NA	NA	NA	FALSE
Vibrio	0.00451631	48	NA	0.0173801	NA	FALSE
Vibrionaceae_ge	0.000181396	22	NA	0.149602	NA	FALSE
Vibrionimonas	0.00034186	8	NA	0.335858	NA	FALSE
Vicinamibacteraceae_ge	0.000310465	5	NA	0.391735	NA	FALSE
Vicinamibacterales_ge	9.88372e-05	2	NA	0.454309	NA	FALSE
Vogesella	0.000112791	2	NA	0.454309	NA	FALSE
Vulcaniibacterium	9.65116e-05	1	NA	NA	NA	FALSE
WCHB1.32	0.000503488	1	NA	NA	NA	FALSE
Weeksellaceae_ge	0.00051499	16	0.0875294	0.912449	0.28172	FALSE
Williamsia	7.2093e-05	1	NA	NA	NA	FALSE
WOR.1_ge	7.2093e-05	1	NA	NA	NA	FALSE
X0319.6G20_ge	0.00161512	23	NA	0.140252	NA	FALSE
X11.24_ge	0.000145349	2	NA	0.454309	NA	FALSE
X1174.901.12	0.000238372	1	NA	NA	NA	FALSE
X37.13_ge	1.16279e-05	1	NA	NA	NA	FALSE
X67.14_ge	9.06977e-05	1	NA	NA	NA	FALSE
Xanthobacteraceae_ge	0.00733837	25	NA	0.122873	NA	FALSE
Xanthomonadaceae_ge	0.000274419	38	NA	0.0458147	NA	FALSE
Yaniella	5.69767e-05	2	NA	0.454309	NA	FALSE
YC.ZSS.LKJ147	0.000166279	1	NA	NA	NA	FALSE
Yersinia	3.83721e-05	2	NA	0.454309	NA	FALSE
Yersiniaceae_ge	8.98351e-05	20	NA	0.554881	NA	FALSE
YM_S32_TM7_50_20_ge	0.000819767	4	NA	0.411824	NA	FALSE
Yokenella	4.76744e-05	5	NA	0.391735	NA	FALSE
Zhizhongheella	2.32558e-06	2	NA	0.454309	NA	FALSE
